# Supplementary material for: Upregulation of an inward rectifying K+ channel can rescue slow Ca2+ oscillations in K(ATP) channel deficient pancreatic islets
Source: PLoS Comput Biol. 2017 Jul 27;13(7):e1005686. doi: 10.1371/journal.pcbi.1005686 (PMC5549769; doi:10.1371/journal.pcbi.1005686)
Supplement: S1 Data — (TXT) [file pcbi.1005686.s002.txt]

Time(min)	R1
0	0.6335
0.1	0.6341
0.2	0.6341
0.3	0.6315
0.4	0.6304
0.5	0.6313
0.6	0.6323
0.7	0.6282
0.8	0.6279
0.9	0.6299
1	0.6283
1.1	0.6305
1.2	0.6287
1.3	0.6276
1.4	0.6273
1.5	0.627
1.6	0.625
1.7	0.6296
1.8	0.6272
1.9	0.6275
2	0.6267
2.1	0.6259
2.2	0.6282
2.3	0.6248
2.4	0.6323
2.5	0.6961
2.6	0.731
2.7	0.7482
2.8	0.7633
2.9	0.7818
3	0.7862
3.1	0.7886
3.2	0.7938
3.3	0.8015
3.4	0.8052
3.5	0.8014
3.6	0.8069
3.7	0.8083
3.8	0.8137
3.9	0.8111
4	0.8068
4.1	0.8089
4.2	0.8075
4.3	0.8101
4.4	0.8138
4.5	0.8108
4.6	0.8047
4.7	0.8066
4.8	0.8102
4.9	0.8096
5	0.8045
5.1	0.8052
5.2	0.8065
5.3	0.8002
5.4	0.8009
5.5	0.796
5.6	0.7943
5.7	0.79
5.8	0.7905
5.9	0.7828
6	0.7797
6.1	0.7692
6.2	0.7601
6.3	0.7559
6.4	0.7546
6.5	0.7485
6.6	0.7418
6.7	0.7352
6.8	0.7308
6.9	0.7238
7	0.7172
7.1	0.7144
7.2	0.7086
7.3	0.7037
7.4	0.6994
7.5	0.6938
7.6	0.6909
7.7	0.6842
7.8	0.6818
7.9	0.681
8	0.6761
8.1	0.6758
8.2	0.6722
8.3	0.6692
8.4	0.6654
8.5	0.6627
8.6	0.6624
8.7	0.6623
8.9038	0.6571
9.0038	0.6548
9.1038	0.6535
9.2038	0.6531
9.3038	0.6524
9.4038	0.651
9.5038	0.6516
9.6038	0.6509
9.7038	0.6523
9.8038	0.648
9.9038	0.649
10.0038	0.6487
10.1038	0.6464
10.2038	0.6455
10.3038	0.6437
10.4038	0.6431
10.5038	0.6421
10.6038	0.6442
10.7038	0.6357
10.8038	0.6382
10.9038	0.637
11.0038	0.6368
11.1038	0.64
11.2038	0.6402
11.3038	0.6394
11.4038	0.6418
11.5038	0.6365
11.6038	0.6388
11.7038	0.6379
11.8038	0.6356
11.9038	0.6349
12.0038	0.6438
12.1038	0.6928
12.2038	0.7293
12.3038	0.7518
12.4038	0.7691
12.5038	0.7827
12.6038	0.7921
12.7038	0.8027
12.8038	0.8042
12.9038	0.8142
13.0038	0.8152
13.1038	0.8195
13.2038	0.8228
13.3038	0.8228
13.4038	0.8193
13.5038	0.8214
13.6038	0.8229
13.7038	0.8234
13.8038	0.8232
13.9038	0.8204
14.0038	0.8242
14.1038	0.8231
14.2038	0.8241
14.3038	0.8256
14.4038	0.8253
14.5038	0.8212
14.6038	0.8194
14.7038	0.8211
14.8038	0.822
14.9038	0.8201
15.0038	0.8165
15.1038	0.8146
15.2038	0.8099
15.3038	0.8112
15.4038	0.8179
15.5038	0.8114
15.6038	0.8128
15.7038	0.8122
15.8038	0.812
15.9038	0.8027
16.0038	0.7956
16.1038	0.7961
16.2038	0.7854
16.3038	0.7801
16.4038	0.7702
16.5038	0.7751
16.6038	0.763
16.7038	0.7547
16.8038	0.7468
16.9038	0.746
17.0038	0.7395
17.1038	0.7306
17.2038	0.7227
17.3038	0.7163
17.4038	0.7104
17.5038	0.7052
17.6038	0.7016
17.7038	0.7024
17.8038	0.6962
17.9038	0.6947
18.0038	0.691
18.1038	0.6899
18.2038	0.6864
18.3038	0.6816
18.4038	0.6806
18.5038	0.6794
18.6038	0.6794
18.7038	0.6716
18.8085	0.6698
18.9085	0.6723
19.0085	0.6699
19.1085	0.6695
19.2085	0.6668
19.3085	0.6655
19.4085	0.6637
19.5085	0.6636
19.6085	0.6595
19.7085	0.6621
19.8085	0.6635
19.9085	0.6616
20.0085	0.6593
20.1085	0.6611
20.2085	0.6654
20.3085	0.666
20.4085	0.6683
