# Supplementary material for: Upregulation of an inward rectifying K+ channel can rescue slow Ca2+ oscillations in K(ATP) channel deficient pancreatic islets
Source: PLoS Comput Biol. 2017 Jul 27;13(7):e1005686. doi: 10.1371/journal.pcbi.1005686 (PMC5549769; doi:10.1371/journal.pcbi.1005686)
Supplement: S2 Data — (TXT) [file pcbi.1005686.s003.txt]

Time(min)	R1
0	0.4832
0.1	0.4839
0.2	0.4844
0.3	0.4853
0.4	0.4834
0.5	0.4853
0.6	0.4848
0.7	0.4865
0.8	0.4847
0.9	0.4869
1	0.4867
1.1	0.5363
1.2	0.5692
1.3	0.5912
1.4	0.6078
1.5	0.6213
1.6	0.6303
1.7	0.6352
1.8	0.6427
1.9	0.6467
2	0.6454
2.1	0.649
2.2	0.6481
2.3	0.6499
2.4	0.6459
2.5	0.6454
2.6	0.6466
2.7	0.6489
2.8	0.6465
2.9	0.645
3	0.642
3.1	0.6401
3.2	0.6425
3.3	0.642
3.4	0.6386
3.5	0.6368
3.6	0.6322
3.7	0.6315
3.8	0.6315
3.9	0.6218
4	0.6076
4.1	0.5891
4.2	0.5711
4.3	0.5588
4.4	0.5499
4.5	0.5438
4.6	0.538
4.7	0.5333
4.8	0.5288
4.9	0.5246
5	0.5225
5.1	0.5192
5.2	0.5165
5.3	0.5153
5.4	0.5137
5.5	0.5094
5.6	0.5078
5.7	0.5042
5.8	0.5058
5.9	0.5021
6	0.5018
6.1	0.5024
6.2	0.4999
6.3	0.4995
6.4	0.4989
6.5	0.4977
6.6	0.4958
6.7	0.4975
6.8	0.4968
6.9	0.4973
7	0.4947
7.1	0.4935
7.2	0.4909
7.3	0.492
7.4	0.4905
7.5	0.492
7.6	0.4918
7.7	0.4912
7.8	0.4932
7.9	0.4941
8	0.4949
8.1	0.4931
8.2	0.4968
8.3	0.4958
8.4	0.4951
8.5	0.5532
8.6	0.5846
8.7	0.6085
8.8	0.621
8.9	0.6282
9	0.6335
9.1	0.6399
9.2	0.6417
9.3	0.6409
9.4	0.6432
9.5	0.6439
9.6	0.6423
9.7	0.6426
9.8	0.6388
9.9	0.6431
10	0.6397
10.1	0.6411
10.2	0.6361
10.3	0.6361
10.4	0.6353
10.5	0.6348
10.6	0.6335
10.7	0.625
10.8	0.6238
10.9	0.6294
11	0.6269
11.1	0.6167
11.2	0.6181
11.3	0.6148
11.4	0.5977
11.5	0.5654
11.6	0.5548
11.7	0.548
11.8	0.5425
11.9	0.5381
12	0.5339
12.1	0.5305
12.2	0.5265
12.3	0.5221
12.4	0.5221
12.5	0.5162
12.6	0.5169
12.7	0.5138
12.8	0.5116
12.9	0.5132
13	0.5081
13.1	0.5081
13.2	0.5044
13.3	0.5087
13.4	0.5064
13.5	0.5064
13.6	0.505
13.7	0.5009
13.8	0.5027
13.9	0.5028
14	0.5015
14.1	0.5039
14.2	0.5031
14.3	0.4998
14.4	0.4997
14.5	0.498
14.6	0.4986
14.7	0.4989
14.8	0.5008
14.9	0.4981
15	0.4986
15.1	0.5013
15.2	0.5003
15.3	0.5002
