# Supplementary material for: Upregulation of an inward rectifying K+ channel can rescue slow Ca2+ oscillations in K(ATP) channel deficient pancreatic islets
Source: PLoS Comput Biol. 2017 Jul 27;13(7):e1005686. doi: 10.1371/journal.pcbi.1005686 (PMC5549769; doi:10.1371/journal.pcbi.1005686)
Supplement: S4 Data — (TXT) [file pcbi.1005686.s005.txt]

#8-Br-cAMP was applied at 15.92 min., which is indicated by the gap.
Time (min)	R1	R2	R3	R4	R5	R6	R7	R8	R9	R10	R11
0.01	0.67	0.779	0.721	0.764	0.708	0.821	0.674	0.725	0.686	0.764	0.783
0.11	0.674	0.784	0.721	0.761	0.712	0.824	0.676	0.729	0.688	0.765	0.79
0.21	0.672	0.788	0.72	0.758	0.712	0.826	0.678	0.731	0.69	0.769	0.792
0.31	0.672	0.791	0.721	0.755	0.713	0.826	0.679	0.73	0.69	0.767	0.789
0.41	0.671	0.788	0.724	0.751	0.715	0.824	0.677	0.731	0.688	0.771	0.787
0.51	0.673	0.791	0.724	0.751	0.715	0.826	0.677	0.732	0.689	0.77	0.791
0.61	0.671	0.792	0.731	0.749	0.714	0.825	0.681	0.73	0.689	0.768	0.791
0.71	0.67	0.79	0.727	0.747	0.712	0.825	0.691	0.729	0.686	0.767	0.784
0.811	0.67	0.783	0.728	0.744	0.711	0.823	0.69	0.728	0.684	0.764	0.78
0.913	0.676	0.775	0.729	0.746	0.713	0.824	0.691	0.73	0.687	0.766	0.78
1.014	0.678	0.772	0.732	0.744	0.712	0.823	0.693	0.729	0.685	0.763	0.778
1.115	0.678	0.769	0.729	0.745	0.712	0.825	0.695	0.73	0.685	0.762	0.778
1.217	0.678	0.768	0.724	0.745	0.713	0.826	0.698	0.729	0.684	0.762	0.779
1.318	0.677	0.762	0.72	0.745	0.713	0.828	0.705	0.728	0.686	0.762	0.783
1.42	0.678	0.759	0.718	0.743	0.713	0.826	0.705	0.728	0.685	0.761	0.788
1.521	0.676	0.753	0.715	0.741	0.711	0.825	0.697	0.727	0.684	0.762	0.788
1.622	0.679	0.757	0.717	0.745	0.716	0.83	0.704	0.731	0.687	0.766	0.795
1.724	0.679	0.768	0.716	0.745	0.717	0.831	0.702	0.731	0.699	0.763	0.796
1.825	0.675	0.773	0.712	0.739	0.713	0.827	0.695	0.729	0.746	0.759	0.789
1.927	0.685	0.784	0.715	0.745	0.717	0.832	0.703	0.735	0.762	0.763	0.794
2.028	0.684	0.782	0.712	0.743	0.715	0.832	0.704	0.732	0.76	0.76	0.793
2.129	0.685	0.785	0.717	0.744	0.719	0.835	0.696	0.736	0.778	0.764	0.794
2.231	0.68	0.766	0.745	0.738	0.714	0.827	0.686	0.73	0.77	0.757	0.782
2.332	0.687	0.761	0.756	0.742	0.714	0.829	0.687	0.732	0.773	0.759	0.783
2.434	0.692	0.762	0.77	0.758	0.718	0.832	0.691	0.738	0.772	0.763	0.785
2.535	0.69	0.757	0.774	0.771	0.716	0.83	0.69	0.737	0.757	0.76	0.781
2.636	0.69	0.757	0.783	0.801	0.718	0.835	0.692	0.739	0.754	0.759	0.781
2.738	0.689	0.756	0.784	0.802	0.718	0.837	0.691	0.743	0.748	0.76	0.782
2.839	0.69	0.753	0.779	0.809	0.718	0.836	0.692	0.738	0.727	0.76	0.787
2.941	0.691	0.752	0.778	0.833	0.719	0.838	0.694	0.754	0.722	0.761	0.79
3.042	0.695	0.751	0.777	0.839	0.718	0.836	0.693	0.751	0.714	0.76	0.793
3.143	0.697	0.75	0.782	0.85	0.717	0.839	0.691	0.758	0.711	0.761	0.787
3.245	0.694	0.748	0.764	0.849	0.718	0.84	0.691	0.759	0.71	0.767	0.79
3.346	0.692	0.745	0.749	0.842	0.718	0.838	0.687	0.756	0.706	0.763	0.793
3.448	0.693	0.745	0.745	0.841	0.718	0.837	0.688	0.772	0.707	0.766	0.79
3.549	0.694	0.743	0.74	0.802	0.718	0.833	0.685	0.759	0.704	0.765	0.785
3.65	0.693	0.742	0.734	0.791	0.717	0.832	0.683	0.748	0.699	0.763	0.781
3.752	0.694	0.742	0.731	0.784	0.717	0.833	0.683	0.744	0.697	0.762	0.78
3.853	0.693	0.739	0.726	0.776	0.715	0.83	0.682	0.739	0.695	0.758	0.777
3.955	0.689	0.738	0.728	0.769	0.715	0.832	0.683	0.738	0.692	0.762	0.777
4.056	0.687	0.738	0.722	0.767	0.717	0.833	0.683	0.737	0.695	0.763	0.779
4.157	0.693	0.741	0.727	0.767	0.719	0.834	0.685	0.737	0.696	0.764	0.789
4.259	0.692	0.739	0.732	0.763	0.717	0.839	0.682	0.734	0.693	0.76	0.792
4.36	0.693	0.738	0.736	0.761	0.717	0.844	0.683	0.735	0.692	0.759	0.792
4.462	0.69	0.74	0.742	0.76	0.717	0.846	0.698	0.737	0.693	0.76	0.795
4.563	0.693	0.747	0.754	0.763	0.722	0.85	0.709	0.742	0.698	0.766	0.795
4.664	0.689	0.75	0.777	0.761	0.722	0.85	0.714	0.741	0.734	0.786	0.797
4.766	0.689	0.756	0.788	0.764	0.723	0.857	0.725	0.749	0.788	0.794	0.799
4.867	0.689	0.766	0.797	0.764	0.722	0.849	0.731	0.756	0.81	0.797	0.791
4.969	0.689	0.776	0.793	0.76	0.722	0.844	0.731	0.778	0.814	0.8	0.787
5.07	0.693	0.789	0.796	0.759	0.723	0.842	0.727	0.786	0.832	0.806	0.786
5.171	0.695	0.799	0.789	0.76	0.729	0.843	0.727	0.797	0.841	0.809	0.786
5.273	0.692	0.804	0.792	0.761	0.731	0.842	0.743	0.8	0.839	0.805	0.788
5.374	0.694	0.811	0.78	0.762	0.73	0.843	0.741	0.811	0.84	0.804	0.791
5.476	0.692	0.809	0.765	0.798	0.729	0.843	0.74	0.813	0.83	0.804	0.794
5.577	0.691	0.815	0.76	0.842	0.735	0.893	0.749	0.816	0.836	0.801	0.799
5.678	0.688	0.813	0.754	0.858	0.769	0.867	0.754	0.803	0.793	0.803	0.796
5.78	0.692	0.817	0.752	0.873	0.801	0.904	0.746	0.783	0.771	0.809	0.8
5.881	0.695	0.816	0.75	0.881	0.801	0.874	0.736	0.774	0.759	0.796	0.798
5.983	0.695	0.81	0.758	0.879	0.805	0.868	0.739	0.767	0.747	0.789	0.793
6.084	0.699	0.8	0.787	0.892	0.787	0.891	0.74	0.766	0.745	0.789	0.795
6.185	0.73	0.794	0.795	0.888	0.809	0.889	0.731	0.763	0.739	0.786	0.791
6.287	0.755	0.792	0.794	0.882	0.777	0.866	0.724	0.758	0.732	0.781	0.787
6.388	0.738	0.803	0.809	0.884	0.768	0.866	0.724	0.76	0.733	0.782	0.793
6.49	0.756	0.811	0.79	0.882	0.762	0.864	0.722	0.758	0.731	0.783	0.802
6.591	0.76	0.802	0.765	0.845	0.751	0.854	0.712	0.752	0.723	0.776	0.8
6.692	0.742	0.806	0.762	0.829	0.748	0.854	0.711	0.752	0.721	0.776	0.797
6.794	0.764	0.809	0.759	0.822	0.746	0.858	0.715	0.753	0.719	0.777	0.804
6.895	0.747	0.786	0.748	0.809	0.742	0.858	0.71	0.75	0.715	0.774	0.793
6.997	0.757	0.78	0.743	0.801	0.74	0.861	0.706	0.748	0.714	0.774	0.788
7.098	0.735	0.775	0.739	0.795	0.738	0.857	0.701	0.745	0.711	0.773	0.787
7.199	0.731	0.772	0.737	0.792	0.739	0.856	0.701	0.747	0.714	0.775	0.79
7.301	0.72	0.768	0.737	0.785	0.739	0.881	0.697	0.744	0.71	0.778	0.794
7.402	0.72	0.766	0.748	0.785	0.739	0.881	0.7	0.748	0.714	0.779	0.8
7.504	0.713	0.759	0.748	0.778	0.733	0.858	0.7	0.744	0.71	0.774	0.793
7.605	0.715	0.76	0.754	0.779	0.737	0.858	0.709	0.751	0.78	0.777	0.796
7.706	0.711	0.759	0.761	0.776	0.736	0.855	0.713	0.751	0.817	0.775	0.802
7.808	0.709	0.759	0.79	0.776	0.738	0.853	0.714	0.753	0.834	0.775	0.794
7.909	0.702	0.754	0.796	0.772	0.735	0.849	0.718	0.75	0.84	0.773	0.789
8.011	0.706	0.759	0.806	0.778	0.74	0.856	0.744	0.757	0.848	0.778	0.794
8.112	0.702	0.757	0.808	0.775	0.738	0.859	0.745	0.756	0.847	0.775	0.792
8.213	0.701	0.755	0.795	0.771	0.736	0.852	0.742	0.755	0.835	0.773	0.79
8.315	0.698	0.754	0.796	0.774	0.74	0.895	0.739	0.754	0.793	0.776	0.796
8.416	0.705	0.756	0.795	0.819	0.741	0.881	0.75	0.753	0.773	0.777	0.8
8.518	0.705	0.755	0.787	0.848	0.743	0.902	0.749	0.75	0.757	0.781	0.8
8.619	0.702	0.756	0.782	0.87	0.741	0.875	0.766	0.75	0.749	0.781	0.8
8.72	0.704	0.757	0.771	0.883	0.743	0.87	0.778	0.753	0.743	0.787	0.801
8.822	0.703	0.761	0.769	0.893	0.746	0.874	0.778	0.756	0.74	0.788	0.803
8.923	0.704	0.763	0.762	0.893	0.75	0.905	0.784	0.755	0.737	0.79	0.801
9.025	0.703	0.766	0.756	0.892	0.743	0.873	0.786	0.752	0.731	0.785	0.797
9.126	0.705	0.771	0.753	0.891	0.74	0.867	0.778	0.754	0.73	0.781	0.791
9.227	0.705	0.771	0.75	0.889	0.74	0.863	0.774	0.754	0.725	0.778	0.79
9.329	0.707	0.789	0.748	0.879	0.751	0.862	0.761	0.753	0.724	0.777	0.788
9.43	0.709	0.803	0.754	0.879	0.75	0.866	0.749	0.754	0.723	0.776	0.787
9.532	0.711	0.813	0.766	0.88	0.749	0.877	0.752	0.754	0.723	0.778	0.796
9.633	0.714	0.816	0.764	0.84	0.762	0.87	0.736	0.75	0.719	0.792	0.798
9.734	0.713	0.818	0.78	0.832	0.827	0.896	0.732	0.755	0.762	0.822	0.804
9.836	0.714	0.823	0.8	0.826	0.847	0.909	0.728	0.826	0.826	0.831	0.806
9.937	0.716	0.824	0.813	0.815	0.846	0.879	0.726	0.848	0.848	0.835	0.806
10.039	0.72	0.825	0.817	0.809	0.86	0.876	0.724	0.86	0.861	0.842	0.81
10.14	0.799	0.824	0.82	0.801	0.836	0.869	0.721	0.866	0.867	0.839	0.806
10.241	0.805	0.823	0.818	0.796	0.835	0.868	0.72	0.862	0.867	0.839	0.798
10.343	0.803	0.812	0.794	0.792	0.84	0.867	0.718	0.881	0.868	0.835	0.795
10.444	0.801	0.796	0.777	0.785	0.809	0.861	0.712	0.869	0.854	0.826	0.79
10.546	0.813	0.794	0.776	0.786	0.795	0.865	0.715	0.871	0.86	0.83	0.792
10.647	0.81	0.789	0.782	0.784	0.787	0.861	0.717	0.864	0.859	0.825	0.793
10.748	0.809	0.783	0.8	0.781	0.779	0.858	0.715	0.87	0.824	0.82	0.797
10.85	0.798	0.788	0.807	0.779	0.778	0.887	0.716	0.825	0.796	0.815	0.796
10.951	0.794	0.808	0.817	0.786	0.779	0.906	0.744	0.813	0.784	0.808	0.806
11.053	0.768	0.814	0.798	0.782	0.771	0.879	0.764	0.805	0.775	0.804	0.807
11.154	0.757	0.818	0.783	0.782	0.769	0.872	0.779	0.799	0.767	0.803	0.805
11.255	0.748	0.82	0.776	0.781	0.768	0.868	0.787	0.792	0.76	0.798	0.799
11.357	0.8	0.824	0.775	0.781	0.77	0.864	0.802	0.786	0.754	0.793	0.798
11.458	0.817	0.825	0.772	0.81	0.772	0.864	0.809	0.783	0.749	0.793	0.803
11.56	0.81	0.808	0.767	0.858	0.77	0.899	0.819	0.779	0.742	0.794	0.804
11.661	0.808	0.802	0.763	0.883	0.77	0.919	0.814	0.778	0.738	0.79	0.806
11.762	0.766	0.795	0.765	0.901	0.842	0.921	0.822	0.776	0.735	0.789	0.808
11.864	0.754	0.792	0.774	0.906	0.862	0.911	0.816	0.775	0.735	0.79	0.801
11.965	0.743	0.785	0.775	0.902	0.861	0.889	0.827	0.771	0.731	0.787	0.797
12.067	0.739	0.78	0.782	0.9	0.854	0.884	0.808	0.769	0.73	0.789	0.797
12.168	0.736	0.777	0.804	0.899	0.813	0.907	0.776	0.769	0.731	0.798	0.801
12.269	0.737	0.777	0.816	0.901	0.801	0.894	0.767	0.774	0.743	0.801	0.808
12.371	0.732	0.773	0.823	0.894	0.791	0.882	0.757	0.788	0.825	0.792	0.805
12.472	0.731	0.771	0.828	0.895	0.785	0.88	0.751	0.859	0.857	0.792	0.808
12.574	0.729	0.768	0.822	0.888	0.777	0.873	0.745	0.847	0.863	0.791	0.809
12.675	0.727	0.765	0.821	0.847	0.772	0.867	0.737	0.876	0.877	0.792	0.81
12.776	0.725	0.766	0.799	0.836	0.77	0.868	0.735	0.893	0.885	0.794	0.802
12.878	0.723	0.761	0.783	0.821	0.763	0.863	0.727	0.886	0.872	0.788	0.795
12.979	0.722	0.761	0.785	0.814	0.763	0.864	0.727	0.885	0.876	0.812	0.795
13.081	0.72	0.759	0.798	0.808	0.76	0.865	0.724	0.857	0.862	0.84	0.793
13.182	0.719	0.759	0.808	0.809	0.765	0.906	0.724	0.875	0.849	0.853	0.793
13.284	0.72	0.757	0.799	0.806	0.764	0.909	0.722	0.837	0.808	0.857	0.796
13.385	0.723	0.758	0.778	0.803	0.764	0.92	0.723	0.82	0.794	0.862	0.802
13.486	0.722	0.759	0.771	0.798	0.761	0.905	0.725	0.807	0.78	0.851	0.804
13.588	0.725	0.776	0.769	0.796	0.76	0.886	0.736	0.805	0.775	0.863	0.806
13.689	0.721	0.8	0.763	0.794	0.757	0.879	0.761	0.796	0.763	0.854	0.807
13.79	0.722	0.813	0.761	0.795	0.759	0.876	0.783	0.79	0.757	0.858	0.809
13.892	0.721	0.819	0.757	0.792	0.757	0.872	0.787	0.786	0.752	0.853	0.802
13.993	0.717	0.819	0.756	0.79	0.757	0.867	0.788	0.783	0.748	0.837	0.797
14.095	0.721	0.824	0.765	0.79	0.759	0.867	0.788	0.78	0.745	0.825	0.798
14.196	0.749	0.831	0.775	0.79	0.758	0.867	0.81	0.778	0.741	0.821	0.798
14.298	0.822	0.83	0.782	0.788	0.755	0.867	0.821	0.772	0.735	0.812	0.795
14.399	0.832	0.836	0.817	0.851	0.758	0.881	0.839	0.776	0.737	0.815	0.805
14.5	0.843	0.838	0.828	0.886	0.798	0.919	0.851	0.778	0.739	0.814	0.811
14.602	0.845	0.835	0.837	0.904	0.881	0.93	0.842	0.777	0.737	0.812	0.809
14.703	0.851	0.831	0.848	0.911	0.893	0.898	0.85	0.777	0.743	0.81	0.815
14.804	0.849	0.817	0.837	0.912	0.908	0.888	0.839	0.777	0.824	0.815	0.811
14.906	0.853	0.813	0.837	0.918	0.891	0.888	0.833	0.782	0.86	0.82	0.808
15.007	0.845	0.806	0.832	0.91	0.882	0.882	0.845	0.782	0.872	0.811	0.804
15.109	0.836	0.799	0.829	0.905	0.87	0.877	0.827	0.782	0.88	0.804	0.801
15.21	0.809	0.793	0.798	0.904	0.828	0.875	0.787	0.851	0.892	0.805	0.799
15.312	0.78	0.801	0.79	0.903	0.814	0.877	0.776	0.878	0.884	0.804	0.806
15.413	0.784	0.818	0.786	0.909	0.812	0.92	0.77	0.895	0.882	0.805	0.811
15.514	0.835	0.823	0.779	0.868	0.801	0.923	0.756	0.914	0.881	0.801	0.811
15.616	0.858	0.833	0.817	0.86	0.799	0.928	0.756	0.912	0.864	0.803	0.816
15.717	0.849	0.835	0.828	0.847	0.791	0.909	0.753	0.911	0.827	0.819	0.814
15.819	0.819	0.833	0.833	0.834	0.784	0.894	0.75	0.915	0.81	0.841	0.816
15.92	0.79	0.834	0.837	0.829	0.784	0.89	0.751	0.906	0.802	0.863	0.818
											
16.021	0.775	0.818	0.822	0.817	0.778	0.88	0.745	0.855	0.787	0.866	0.805
16.123	0.763	0.801	0.792	0.811	0.773	0.877	0.74	0.838	0.777	0.869	0.802
16.224	0.758	0.796	0.788	0.807	0.773	0.878	0.739	0.827	0.772	0.865	0.801
16.326	0.754	0.792	0.781	0.804	0.77	0.874	0.741	0.819	0.767	0.86	0.801
16.427	0.746	0.795	0.776	0.801	0.769	0.871	0.749	0.81	0.763	0.864	0.808
16.528	0.743	0.809	0.775	0.802	0.768	0.873	0.763	0.806	0.758	0.86	0.813
16.63	0.736	0.817	0.784	0.804	0.768	0.896	0.807	0.8	0.753	0.836	0.813
16.731	0.737	0.826	0.801	0.839	0.793	0.926	0.847	0.797	0.753	0.833	0.812
16.833	0.735	0.826	0.826	0.883	0.88	0.933	0.852	0.793	0.75	0.831	0.812
16.934	0.735	0.812	0.837	0.901	0.9	0.904	0.859	0.796	0.814	0.825	0.814
17.035	0.735	0.804	0.842	0.915	0.909	0.899	0.864	0.795	0.85	0.82	0.813
17.137	0.734	0.799	0.849	0.918	0.89	0.895	0.869	0.792	0.868	0.816	0.809
17.238	0.737	0.795	0.85	0.916	0.885	0.891	0.863	0.79	0.88	0.813	0.812
17.34	0.738	0.787	0.82	0.915	0.834	0.886	0.842	0.786	0.883	0.808	0.814
17.441	0.737	0.781	0.8	0.907	0.82	0.881	0.827	0.784	0.877	0.807	0.807
17.542	0.733	0.777	0.79	0.899	0.807	0.877	0.792	0.783	0.875	0.807	0.801
17.644	0.733	0.774	0.783	0.902	0.801	0.9	0.778	0.782	0.865	0.807	0.799
17.745	0.733	0.77	0.774	0.898	0.795	0.91	0.768	0.783	0.86	0.801	0.795
17.847	0.755	0.77	0.77	0.861	0.789	0.887	0.76	0.857	0.866	0.804	0.8
17.948	0.807	0.769	0.765	0.846	0.784	0.88	0.75	0.884	0.826	0.802	0.804
18.049	0.843	0.77	0.763	0.835	0.78	0.875	0.746	0.893	0.812	0.802	0.807
18.151	0.844	0.767	0.757	0.823	0.775	0.87	0.738	0.906	0.798	0.801	0.803
18.252	0.849	0.766	0.759	0.818	0.774	0.869	0.737	0.91	0.791	0.819	0.805
18.354	0.851	0.768	0.774	0.814	0.773	0.87	0.741	0.905	0.787	0.812	0.81
18.455	0.847	0.766	0.791	0.81	0.772	0.871	0.743	0.907	0.782	0.811	0.803
18.556	0.856	0.77	0.815	0.809	0.807	0.875	0.745	0.884	0.776	0.839	0.803
18.658	0.802	0.776	0.831	0.813	0.885	0.918	0.748	0.851	0.769	0.861	0.801
18.759	0.785	0.787	0.837	0.838	0.901	0.924	0.752	0.837	0.764	0.872	0.801
18.861	0.772	0.809	0.838	0.862	0.905	0.929	0.756	0.823	0.756	0.87	0.796
18.962	0.768	0.827	0.85	0.89	0.917	0.916	0.801	0.818	0.758	0.877	0.799
19.063	0.814	0.837	0.849	0.904	0.855	0.902	0.847	0.813	0.756	0.877	0.803
19.165	0.824	0.838	0.841	0.906	0.829	0.892	0.856	0.802	0.751	0.878	0.807
19.266	0.83	0.839	0.819	0.912	0.817	0.887	0.861	0.802	0.832	0.864	0.81
19.368	0.785	0.839	0.808	0.91	0.81	0.885	0.862	0.803	0.864	0.861	0.813
19.469	0.766	0.837	0.799	0.907	0.801	0.879	0.859	0.797	0.876	0.865	0.812
19.57	0.757	0.834	0.793	0.877	0.794	0.875	0.857	0.794	0.88	0.852	0.813
19.672	0.754	0.832	0.789	0.859	0.79	0.875	0.855	0.793	0.887	0.838	0.814
19.773	0.746	0.825	0.798	0.842	0.782	0.868	0.843	0.787	0.878	0.828	0.803
19.875	0.746	0.815	0.823	0.835	0.781	0.868	0.844	0.847	0.89	0.825	0.808
19.976	0.741	0.803	0.825	0.823	0.776	0.865	0.8	0.884	0.874	0.819	0.81
20.077	0.744	0.798	0.832	0.818	0.776	0.868	0.784	0.896	0.871	0.817	0.809
20.179	0.739	0.794	0.831	0.818	0.784	0.912	0.774	0.91	0.835	0.814	0.804
20.28	0.739	0.796	0.802	0.817	0.876	0.924	0.763	0.917	0.819	0.813	0.802
20.382	0.739	0.794	0.788	0.811	0.904	0.927	0.752	0.913	0.804	0.808	0.796
20.483	0.744	0.804	0.783	0.812	0.912	0.929	0.748	0.914	0.794	0.808	0.797
20.584	0.75	0.814	0.778	0.813	0.915	0.931	0.747	0.866	0.783	0.807	0.8
20.686	0.755	0.824	0.777	0.855	0.935	0.93	0.753	0.848	0.781	0.82	0.808
20.787	0.83	0.83	0.775	0.88	0.857	0.915	0.757	0.837	0.777	0.824	0.813
20.889	0.862	0.829	0.77	0.895	0.836	0.9	0.753	0.824	0.77	0.812	0.813
20.99	0.864	0.829	0.78	0.906	0.824	0.897	0.757	0.818	0.765	0.809	0.812
21.091	0.868	0.811	0.807	0.913	0.815	0.907	0.757	0.81	0.762	0.805	0.813
21.193	0.881	0.806	0.832	0.908	0.804	0.894	0.763	0.805	0.758	0.807	0.815
21.294	0.883	0.806	0.853	0.916	0.804	0.892	0.808	0.805	0.761	0.85	0.821
21.396	0.873	0.8	0.852	0.915	0.794	0.886	0.851	0.801	0.837	0.867	0.813
21.497	0.832	0.799	0.865	0.914	0.792	0.884	0.871	0.801	0.872	0.876	0.809
21.598	0.802	0.795	0.862	0.91	0.789	0.883	0.88	0.801	0.885	0.885	0.808
21.7	0.831	0.804	0.862	0.916	0.786	0.885	0.881	0.799	0.898	0.887	0.806
21.801	0.868	0.828	0.853	0.915	0.785	0.89	0.883	0.864	0.904	0.888	0.805
21.903	0.88	0.838	0.83	0.879	0.786	0.892	0.88	0.901	0.908	0.892	0.812
22.004	0.81	0.837	0.816	0.864	0.783	0.888	0.867	0.919	0.901	0.875	0.814
22.105	0.797	0.837	0.809	0.853	0.796	0.885	0.841	0.929	0.89	0.858	0.817
22.207	0.785	0.836	0.823	0.843	0.88	0.882	0.821	0.933	0.876	0.849	0.817
22.308	0.782	0.841	0.847	0.84	0.916	0.885	0.847	0.931	0.885	0.855	0.824
22.41	0.776	0.819	0.853	0.836	0.948	0.928	0.818	0.924	0.835	0.875	0.812
22.511	0.768	0.809	0.849	0.83	0.945	0.936	0.791	0.922	0.821	0.861	0.814
22.612	0.767	0.804	0.835	0.829	0.938	0.942	0.787	0.881	0.811	0.846	0.82
22.714	0.763	0.798	0.811	0.827	0.914	0.941	0.78	0.861	0.8	0.838	0.817
22.815	0.761	0.794	0.804	0.821	0.931	0.914	0.774	0.848	0.791	0.834	0.811
22.917	0.757	0.788	0.794	0.815	0.861	0.903	0.766	0.835	0.782	0.827	0.808
23.018	0.753	0.783	0.784	0.84	0.845	0.914	0.761	0.822	0.774	0.819	0.803
23.119	0.752	0.783	0.782	0.881	0.837	0.928	0.763	0.816	0.77	0.817	0.811
23.221	0.753	0.781	0.779	0.902	0.828	0.935	0.761	0.81	0.766	0.815	0.817
23.322	0.801	0.782	0.788	0.908	0.818	0.911	0.762	0.804	0.76	0.827	0.817
23.424	0.874	0.785	0.82	0.913	0.811	0.902	0.782	0.8	0.757	0.819	0.815
23.525	0.885	0.788	0.845	0.917	0.807	0.899	0.798	0.799	0.818	0.816	0.821
23.626	0.876	0.787	0.852	0.916	0.803	0.893	0.808	0.801	0.862	0.815	0.821
23.728	0.862	0.791	0.847	0.914	0.798	0.891	0.82	0.799	0.878	0.813	0.812
23.829	0.864	0.813	0.852	0.916	0.797	0.889	0.819	0.797	0.889	0.814	0.81
23.931	0.85	0.826	0.845	0.907	0.791	0.883	0.806	0.793	0.887	0.81	0.804
24.032	0.861	0.831	0.846	0.873	0.787	0.879	0.798	0.792	0.888	0.81	0.803
24.133	0.814	0.832	0.817	0.86	0.787	0.876	0.814	0.792	0.883	0.84	0.803
24.235	0.797	0.836	0.812	0.852	0.786	0.876	0.839	0.794	0.877	0.863	0.809
24.336	0.788	0.836	0.803	0.842	0.782	0.873	0.856	0.791	0.87	0.873	0.812
24.438	0.853	0.843	0.802	0.838	0.787	0.876	0.864	0.791	0.829	0.882	0.815
24.539	0.869	0.84	0.793	0.832	0.851	0.874	0.862	0.788	0.81	0.883	0.81
24.64	0.831	0.838	0.79	0.832	0.909	0.913	0.844	0.788	0.796	0.888	0.809
24.742	0.8	0.836	0.823	0.842	0.926	0.93	0.858	0.79	0.79	0.89	0.814
24.843	0.787	0.825	0.841	0.835	0.93	0.931	0.87	0.811	0.786	0.888	0.819
24.945	0.78	0.817	0.851	0.872	0.94	0.94	0.855	0.891	0.793	0.878	0.813
25.046	0.771	0.809	0.851	0.895	0.913	0.912	0.841	0.914	0.788	0.87	0.808
25.147	0.764	0.801	0.854	0.904	0.867	0.901	0.829	0.922	0.837	0.875	0.805
25.249	0.76	0.803	0.847	0.909	0.848	0.895	0.805	0.931	0.876	0.858	0.803
25.35	0.76	0.819	0.844	0.924	0.841	0.92	0.799	0.937	0.898	0.849	0.804
25.452	0.756	0.823	0.814	0.919	0.83	0.927	0.786	0.934	0.902	0.841	0.8
25.553	0.756	0.827	0.807	0.921	0.824	0.937	0.774	0.934	0.907	0.837	0.809
25.654	0.756	0.83	0.802	0.925	0.819	0.934	0.769	0.926	0.903	0.833	0.814
25.756	0.747	0.826	0.791	0.907	0.808	0.916	0.76	0.911	0.898	0.826	0.813
25.857	0.747	0.815	0.784	0.873	0.801	0.903	0.754	0.87	0.877	0.824	0.814
25.959	0.75	0.805	0.781	0.858	0.798	0.898	0.751	0.853	0.836	0.822	0.817
26.06	0.813	0.801	0.778	0.846	0.794	0.892	0.748	0.84	0.818	0.818	0.812
26.161	0.876	0.799	0.781	0.837	0.789	0.887	0.749	0.828	0.803	0.815	0.815
26.263	0.883	0.803	0.8	0.828	0.785	0.88	0.755	0.817	0.79	0.811	0.815
26.364	0.892	0.823	0.831	0.827	0.785	0.882	0.798	0.813	0.782	0.812	0.814
26.466	0.893	0.833	0.855	0.83	0.83	0.891	0.849	0.811	0.778	0.828	0.812
26.567	0.887	0.836	0.858	0.831	0.901	0.919	0.863	0.807	0.77	0.86	0.808
26.668	0.886	0.839	0.856	0.858	0.92	0.93	0.876	0.804	0.766	0.873	0.805
26.77	0.878	0.83	0.865	0.892	0.936	0.94	0.89	0.804	0.768	0.88	0.806
26.871	0.834	0.817	0.859	0.912	0.942	0.928	0.895	0.804	0.768	0.886	0.809
26.973	0.815	0.809	0.86	0.919	0.92	0.909	0.896	0.811	0.781	0.887	0.814
27.074	0.804	0.805	0.835	0.923	0.887	0.905	0.896	0.889	0.865	0.891	0.819
27.175	0.838	0.802	0.823	0.933	0.863	0.919	0.888	0.918	0.892	0.884	0.818
27.277	0.86	0.796	0.813	0.928	0.85	0.931	0.866	0.929	0.912	0.872	0.819
27.378	0.829	0.794	0.82	0.926	0.84	0.938	0.824	0.932	0.915	0.867	0.817
27.48	0.808	0.79	0.834	0.919	0.831	0.938	0.808	0.934	0.916	0.857	0.811
27.581	0.853	0.789	0.842	0.892	0.819	0.91	0.794	0.93	0.907	0.847	0.813
27.682	0.877	0.787	0.848	0.87	0.81	0.9	0.781	0.926	0.9	0.837	0.816
27.784	0.888	0.787	0.837	0.857	0.805	0.896	0.773	0.929	0.902	0.834	0.817
27.885	0.844	0.782	0.808	0.843	0.798	0.89	0.762	0.877	0.88	0.829	0.809
27.987	0.815	0.779	0.8	0.834	0.794	0.887	0.757	0.858	0.84	0.826	0.806
28.088	0.801	0.778	0.793	0.828	0.791	0.886	0.753	0.843	0.822	0.822	0.805
28.189	0.786	0.775	0.783	0.819	0.786	0.883	0.746	0.829	0.804	0.833	0.8
28.291	0.777	0.808	0.78	0.823	0.859	0.912	0.75	0.822	0.792	0.836	0.8
28.392	0.77	0.822	0.778	0.863	0.911	0.931	0.767	0.816	0.784	0.842	0.807
28.494	0.766	0.833	0.781	0.895	0.93	0.934	0.831	0.813	0.781	0.85	0.813
28.595	0.764	0.84	0.793	0.915	0.941	0.942	0.868	0.813	0.779	0.875	0.818
28.696	0.765	0.848	0.835	0.93	0.953	0.947	0.894	0.815	0.781	0.886	0.824
28.798	0.762	0.85	0.855	0.931	0.95	0.926	0.9	0.814	0.781	0.89	0.823
28.899	0.759	0.849	0.863	0.929	0.904	0.916	0.9	0.811	0.777	0.891	0.817
29.001	0.761	0.845	0.863	0.927	0.871	0.908	0.896	0.806	0.774	0.882	0.813
29.102	0.76	0.843	0.864	0.927	0.855	0.901	0.898	0.817	0.86	0.873	0.811
29.203	0.761	0.84	0.865	0.921	0.843	0.897	0.889	0.88	0.894	0.871	0.815
29.305	0.846	0.839	0.867	0.914	0.837	0.897	0.88	0.911	0.913	0.882	0.822
29.406	0.887	0.821	0.855	0.88	0.829	0.924	0.824	0.923	0.908	0.858	0.818
29.508	0.897	0.814	0.836	0.866	0.822	0.928	0.808	0.922	0.908	0.847	0.814
29.609	0.895	0.81	0.819	0.853	0.815	0.928	0.791	0.924	0.904	0.839	0.812
29.71	0.899	0.827	0.814	0.847	0.813	0.932	0.783	0.931	0.9	0.839	0.816
29.812	0.902	0.833	0.827	0.841	0.81	0.932	0.775	0.932	0.897	0.836	0.814
29.913	0.893	0.836	0.835	0.833	0.804	0.919	0.768	0.88	0.865	0.829	0.81
30.015	0.853	0.836	0.844	0.825	0.797	0.904	0.761	0.861	0.836	0.825	0.807
30.116	0.829	0.835	0.84	0.821	0.796	0.898	0.757	0.848	0.819	0.825	0.805
30.217	0.814	0.832	0.843	0.819	0.795	0.893	0.756	0.836	0.805	0.834	0.805
30.319	0.801	0.818	0.812	0.82	0.792	0.889	0.754	0.826	0.794	0.836	0.802
30.42	0.789	0.809	0.805	0.864	0.871	0.889	0.76	0.82	0.786	0.838	0.806
30.522	0.783	0.806	0.803	0.892	0.911	0.891	0.79	0.818	0.784	0.849	0.816
30.623	0.775	0.804	0.801	0.911	0.929	0.891	0.858	0.813	0.778	0.869	0.817
30.724	0.771	0.821	0.798	0.92	0.932	0.896	0.882	0.81	0.774	0.882	0.815
30.826	0.779	0.831	0.796	0.93	0.939	0.924	0.894	0.81	0.773	0.887	0.819
30.927	0.847	0.837	0.794	0.936	0.942	0.936	0.895	0.806	0.769	0.89	0.818
31.029	0.894	0.843	0.815	0.936	0.89	0.943	0.902	0.807	0.826	0.888	0.82
31.13	0.901	0.846	0.846	0.929	0.869	0.918	0.903	0.842	0.88	0.881	0.82
31.231	0.897	0.831	0.861	0.928	0.853	0.908	0.904	0.891	0.9	0.874	0.813
31.333	0.903	0.823	0.87	0.928	0.842	0.905	0.889	0.915	0.916	0.879	0.814
31.434	0.889	0.814	0.867	0.907	0.829	0.896	0.877	0.929	0.918	0.862	0.809
31.536	0.878	0.81	0.869	0.88	0.824	0.895	0.83	0.934	0.913	0.854	0.81
31.637	0.829	0.802	0.859	0.865	0.815	0.889	0.811	0.936	0.914	0.844	0.807
31.738	0.816	0.799	0.856	0.88	0.816	0.918	0.802	0.932	0.908	0.84	0.815
31.84	0.81	0.794	0.852	0.897	0.813	0.93	0.789	0.924	0.896	0.832	0.816
31.941	0.869	0.796	0.834	0.911	0.82	0.94	0.785	0.929	0.894	0.831	0.819
32.043	0.882	0.791	0.82	0.917	0.901	0.942	0.776	0.883	0.87	0.826	0.818
32.144	0.884	0.792	0.82	0.921	0.932	0.94	0.772	0.865	0.839	0.826	0.817
32.245	0.829	0.789	0.838	0.92	0.945	0.943	0.771	0.852	0.823	0.825	0.821
32.347	0.805	0.784	0.824	0.916	0.935	0.914	0.768	0.839	0.809	0.822	0.819
32.448	0.794	0.783	0.824	0.893	0.936	0.906	0.779	0.833	0.802	0.833	0.815
32.55	0.792	0.813	0.853	0.887	0.94	0.921	0.85	0.832	0.799	0.845	0.815
32.651	0.786	0.832	0.846	0.878	0.886	0.932	0.88	0.827	0.792	0.847	0.814
32.752	0.779	0.837	0.822	0.869	0.869	0.939	0.893	0.821	0.786	0.87	0.811
32.854	0.776	0.841	0.816	0.859	0.854	0.917	0.895	0.818	0.781	0.888	0.81
32.955	0.769	0.84	0.806	0.848	0.839	0.904	0.893	0.811	0.774	0.888	0.806
33.057	0.828	0.845	0.804	0.844	0.832	0.9	0.894	0.81	0.776	0.89	0.814
33.158	0.876	0.848	0.802	0.84	0.826	0.898	0.89	0.812	0.846	0.895	0.821
33.259	0.883	0.844	0.795	0.854	0.818	0.891	0.883	0.873	0.883	0.895	0.819
33.361	0.894	0.843	0.794	0.889	0.813	0.891	0.855	0.905	0.903	0.882	0.82
33.462	0.894	0.843	0.83	0.909	0.814	0.904	0.828	0.928	0.914	0.878	0.821
33.564	0.861	0.833	0.848	0.92	0.852	0.932	0.815	0.939	0.918	0.883	0.824
33.665	0.825	0.819	0.853	0.924	0.908	0.937	0.801	0.938	0.913	0.884	0.822
33.766	0.811	0.812	0.857	0.925	0.935	0.939	0.791	0.934	0.908	0.867	0.815
33.868	0.798	0.807	0.861	0.922	0.938	0.937	0.784	0.937	0.91	0.864	0.812
33.969	0.792	0.817	0.86	0.92	0.944	0.923	0.78	0.921	0.902	0.865	0.811
34.071	0.787	0.829	0.856	0.918	0.942	0.912	0.774	0.879	0.852	0.873	0.808
34.172	0.785	0.835	0.863	0.921	0.896	0.906	0.776	0.864	0.837	0.855	0.813
34.273	0.778	0.837	0.831	0.887	0.873	0.902	0.776	0.852	0.822	0.847	0.817
34.375	0.77	0.835	0.821	0.871	0.853	0.892	0.797	0.837	0.808	0.837	0.817
34.476	0.771	0.84	0.84	0.868	0.845	0.892	0.865	0.834	0.804	0.837	0.822
34.578	0.768	0.835	0.851	0.855	0.832	0.885	0.883	0.824	0.792	0.829	0.82
34.679	0.766	0.821	0.86	0.867	0.824	0.891	0.89	0.819	0.788	0.825	0.814
