# Supplementary material for: Upregulation of an inward rectifying K+ channel can rescue slow Ca2+ oscillations in K(ATP) channel deficient pancreatic islets
Source: PLoS Comput Biol. 2017 Jul 27;13(7):e1005686. doi: 10.1371/journal.pcbi.1005686 (PMC5549769; doi:10.1371/journal.pcbi.1005686)
Supplement: S5 Data — (TXT) [file pcbi.1005686.s006.txt]

#8-Br-cAMP was applied at 6.382 min., which is indicated by the gap.
Time (min)	R1	R2	R3	R4	R5	R6	R7	R8	R9
0.007	0.603	0.694	0.655	0.638	0.667	0.686	0.778	0.618	0.8
0.107	0.604	0.699	0.663	0.636	0.67	0.698	0.78	0.622	0.813
0.207	0.606	0.707	0.67	0.638	0.674	0.741	0.785	0.63	0.828
0.307	0.609	0.713	0.678	0.64	0.678	0.774	0.798	0.638	0.848
0.407	0.611	0.725	0.684	0.641	0.679	0.788	0.795	0.65	0.86
0.507	0.613	0.741	0.695	0.644	0.683	0.819	0.795	0.662	0.866
0.607	0.618	0.756	0.706	0.648	0.688	0.826	0.803	0.673	0.883
0.707	0.625	0.766	0.72	0.651	0.693	0.85	0.825	0.681	0.877
0.807	0.632	0.775	0.734	0.651	0.697	0.863	0.832	0.689	0.884
0.907	0.64	0.782	0.739	0.654	0.714	0.852	0.812	0.704	0.88
1.008	0.669	0.793	0.753	0.661	0.762	0.87	0.821	0.733	0.875
1.109	0.68	0.796	0.757	0.66	0.791	0.847	0.808	0.752	0.87
1.211	0.7	0.797	0.749	0.664	0.808	0.816	0.805	0.764	0.858
1.312	0.71	0.795	0.76	0.663	0.82	0.772	0.804	0.77	0.843
1.414	0.708	0.786	0.752	0.659	0.813	0.757	0.803	0.766	0.793
1.515	0.711	0.783	0.742	0.658	0.815	0.748	0.804	0.765	0.781
1.616	0.714	0.774	0.737	0.655	0.816	0.737	0.803	0.766	0.765
1.718	0.709	0.764	0.729	0.653	0.821	0.728	0.808	0.759	0.755
1.819	0.698	0.751	0.719	0.648	0.805	0.719	0.81	0.737	0.744
1.921	0.684	0.741	0.706	0.645	0.801	0.713	0.82	0.713	0.736
2.022	0.655	0.735	0.701	0.645	0.798	0.709	0.839	0.701	0.73
2.123	0.646	0.728	0.692	0.643	0.778	0.704	0.84	0.681	0.725
2.225	0.64	0.719	0.683	0.639	0.745	0.695	0.818	0.669	0.717
2.326	0.637	0.716	0.678	0.639	0.737	0.692	0.81	0.663	0.714
2.428	0.632	0.711	0.673	0.639	0.728	0.689	0.806	0.656	0.712
2.529	0.63	0.708	0.669	0.64	0.721	0.687	0.803	0.651	0.71
2.63	0.622	0.701	0.662	0.635	0.71	0.681	0.795	0.642	0.703
2.732	0.62	0.7	0.661	0.638	0.706	0.68	0.795	0.64	0.702
2.833	0.616	0.697	0.66	0.636	0.7	0.677	0.792	0.636	0.699
2.935	0.617	0.695	0.66	0.637	0.697	0.676	0.792	0.633	0.697
3.036	0.618	0.697	0.663	0.641	0.694	0.675	0.792	0.632	0.696
3.137	0.614	0.697	0.664	0.645	0.688	0.671	0.789	0.628	0.693
3.239	0.61	0.703	0.665	0.637	0.685	0.67	0.787	0.625	0.692
3.34	0.611	0.712	0.666	0.641	0.685	0.67	0.789	0.626	0.692
3.442	0.612	0.724	0.673	0.644	0.685	0.672	0.791	0.627	0.694
3.543	0.613	0.746	0.67	0.642	0.684	0.679	0.802	0.626	0.694
3.644	0.611	0.749	0.681	0.644	0.682	0.674	0.797	0.626	0.696
3.746	0.609	0.726	0.684	0.646	0.684	0.713	0.809	0.626	0.696
3.847	0.614	0.713	0.7	0.646	0.689	0.755	0.836	0.627	0.695
3.949	0.612	0.708	0.701	0.658	0.692	0.782	0.845	0.634	0.696
4.05	0.614	0.705	0.702	0.665	0.695	0.809	0.851	0.644	0.697
4.151	0.613	0.701	0.709	0.667	0.694	0.806	0.854	0.656	0.695
4.253	0.621	0.697	0.698	0.67	0.693	0.803	0.84	0.66	0.692
4.354	0.642	0.698	0.704	0.668	0.687	0.732	0.82	0.666	0.692
4.456	0.663	0.699	0.709	0.666	0.686	0.718	0.818	0.673	0.695
4.557	0.678	0.701	0.709	0.67	0.685	0.709	0.814	0.695	0.695
4.658	0.686	0.702	0.698	0.661	0.687	0.702	0.813	0.703	0.696
4.76	0.688	0.701	0.69	0.655	0.692	0.695	0.809	0.712	0.698
4.861	0.683	0.701	0.687	0.655	0.693	0.69	0.806	0.712	0.699
4.963	0.679	0.701	0.684	0.654	0.717	0.687	0.805	0.715	0.718
5.064	0.662	0.699	0.678	0.654	0.728	0.686	0.805	0.693	0.748
5.165	0.643	0.697	0.676	0.65	0.754	0.682	0.804	0.688	0.773
5.267	0.634	0.692	0.673	0.646	0.767	0.677	0.799	0.681	0.777
5.368	0.633	0.693	0.67	0.647	0.77	0.677	0.801	0.675	0.795
5.47	0.627	0.693	0.666	0.647	0.773	0.678	0.802	0.657	0.809
5.571	0.621	0.691	0.662	0.645	0.768	0.676	0.799	0.647	0.808
5.672	0.618	0.691	0.659	0.645	0.778	0.674	0.798	0.642	0.817
5.774	0.616	0.716	0.657	0.644	0.742	0.683	0.799	0.635	0.769
5.875	0.616	0.732	0.657	0.645	0.724	0.705	0.799	0.633	0.741
5.977	0.618	0.744	0.658	0.646	0.714	0.742	0.797	0.63	0.73
6.078	0.615	0.744	0.662	0.644	0.705	0.751	0.796	0.628	0.719
6.179	0.616	0.726	0.668	0.645	0.699	0.711	0.796	0.627	0.714
6.281	0.615	0.712	0.668	0.644	0.694	0.697	0.796	0.626	0.709
6.382	0.613	0.699	0.674	0.643	0.691	0.688	0.794	0.625	0.703
									
6.484	0.61	0.694	0.671	0.644	0.686	0.682	0.793	0.623	0.7
6.585	0.607	0.691	0.675	0.646	0.683	0.679	0.793	0.621	0.697
6.686	0.607	0.69	0.678	0.649	0.682	0.677	0.793	0.622	0.695
6.788	0.606	0.689	0.683	0.651	0.681	0.674	0.792	0.622	0.692
6.889	0.605	0.687	0.689	0.652	0.68	0.672	0.796	0.62	0.69
6.991	0.604	0.686	0.683	0.652	0.685	0.672	0.801	0.62	0.689
7.092	0.606	0.685	0.675	0.645	0.686	0.672	0.814	0.623	0.688
7.193	0.61	0.686	0.671	0.646	0.682	0.672	0.807	0.626	0.69
7.295	0.613	0.687	0.666	0.645	0.682	0.671	0.815	0.631	0.691
7.396	0.615	0.686	0.662	0.644	0.678	0.669	0.803	0.639	0.69
7.498	0.61	0.682	0.657	0.641	0.675	0.667	0.796	0.632	0.688
7.599	0.617	0.683	0.659	0.642	0.675	0.668	0.797	0.637	0.687
7.7	0.612	0.683	0.659	0.642	0.674	0.667	0.794	0.642	0.686
7.802	0.613	0.683	0.657	0.644	0.674	0.669	0.795	0.638	0.686
7.903	0.615	0.685	0.657	0.649	0.675	0.67	0.795	0.635	0.688
8.005	0.61	0.683	0.653	0.646	0.673	0.667	0.792	0.63	0.688
8.106	0.606	0.683	0.652	0.646	0.671	0.666	0.79	0.624	0.687
8.207	0.607	0.684	0.653	0.648	0.673	0.667	0.792	0.624	0.688
8.309	0.605	0.682	0.649	0.644	0.67	0.664	0.788	0.62	0.686
8.41	0.603	0.68	0.646	0.638	0.67	0.662	0.788	0.618	0.684
8.512	0.603	0.682	0.645	0.637	0.672	0.661	0.787	0.618	0.682
8.613	0.603	0.683	0.645	0.636	0.676	0.662	0.789	0.618	0.683
8.714	0.602	0.685	0.646	0.638	0.681	0.662	0.79	0.617	0.681
8.816	0.604	0.681	0.649	0.644	0.686	0.664	0.793	0.618	0.683
8.917	0.603	0.686	0.653	0.644	0.683	0.663	0.79	0.617	0.683
9.019	0.605	0.684	0.661	0.64	0.695	0.664	0.791	0.618	0.683
9.12	0.606	0.683	0.661	0.642	0.706	0.666	0.792	0.62	0.683
9.221	0.604	0.688	0.664	0.639	0.708	0.665	0.793	0.618	0.683
9.323	0.605	0.689	0.671	0.642	0.697	0.666	0.791	0.619	0.682
9.424	0.603	0.685	0.67	0.64	0.685	0.662	0.787	0.614	0.68
9.526	0.605	0.684	0.678	0.642	0.683	0.664	0.79	0.616	0.684
9.627	0.606	0.685	0.676	0.64	0.682	0.665	0.79	0.618	0.685
9.728	0.609	0.696	0.68	0.643	0.68	0.667	0.793	0.618	0.688
9.83	0.606	0.692	0.677	0.637	0.676	0.664	0.79	0.615	0.684
9.931	0.604	0.689	0.665	0.636	0.674	0.663	0.788	0.613	0.683
10.033	0.605	0.689	0.662	0.637	0.674	0.663	0.791	0.614	0.684
10.134	0.604	0.688	0.659	0.637	0.672	0.663	0.789	0.614	0.683
10.236	0.603	0.686	0.657	0.635	0.67	0.661	0.789	0.612	0.681
10.337	0.604	0.686	0.655	0.634	0.67	0.662	0.787	0.612	0.682
10.438	0.601	0.684	0.651	0.632	0.668	0.66	0.786	0.611	0.68
10.54	0.602	0.686	0.652	0.633	0.67	0.661	0.789	0.612	0.681
10.641	0.602	0.686	0.65	0.634	0.67	0.662	0.789	0.613	0.682
10.742	0.604	0.687	0.651	0.638	0.671	0.663	0.793	0.614	0.684
10.844	0.604	0.687	0.652	0.639	0.672	0.662	0.791	0.615	0.684
10.945	0.602	0.684	0.651	0.638	0.668	0.659	0.789	0.616	0.681
11.047	0.603	0.684	0.649	0.638	0.669	0.66	0.79	0.614	0.681
11.148	0.604	0.686	0.65	0.637	0.67	0.661	0.791	0.617	0.683
11.249	0.605	0.687	0.653	0.639	0.672	0.661	0.791	0.617	0.684
11.351	0.605	0.685	0.649	0.637	0.67	0.66	0.791	0.616	0.682
11.452	0.608	0.684	0.648	0.637	0.67	0.66	0.79	0.615	0.682
11.554	0.605	0.682	0.645	0.636	0.669	0.659	0.788	0.613	0.683
11.655	0.606	0.686	0.647	0.636	0.673	0.662	0.791	0.615	0.683
11.756	0.605	0.682	0.644	0.634	0.67	0.659	0.788	0.611	0.682
11.858	0.605	0.682	0.642	0.632	0.667	0.657	0.788	0.609	0.679
11.959	0.608	0.684	0.647	0.633	0.67	0.66	0.789	0.611	0.681
12.061	0.606	0.682	0.645	0.632	0.669	0.658	0.787	0.61	0.679
12.162	0.608	0.684	0.648	0.637	0.671	0.66	0.791	0.611	0.683
12.263	0.607	0.683	0.648	0.636	0.67	0.66	0.79	0.611	0.681
12.365	0.607	0.685	0.651	0.639	0.671	0.661	0.791	0.613	0.683
12.466	0.606	0.684	0.652	0.638	0.67	0.66	0.793	0.612	0.682
12.568	0.606	0.685	0.649	0.639	0.671	0.661	0.794	0.612	0.684
12.669	0.604	0.684	0.654	0.634	0.669	0.66	0.792	0.611	0.681
12.77	0.609	0.687	0.658	0.636	0.672	0.661	0.794	0.613	0.682
12.872	0.605	0.685	0.657	0.633	0.67	0.66	0.792	0.611	0.681
12.973	0.606	0.685	0.654	0.634	0.671	0.661	0.793	0.612	0.681
13.075	0.604	0.683	0.65	0.631	0.669	0.66	0.79	0.61	0.68
13.176	0.605	0.684	0.65	0.632	0.67	0.661	0.792	0.611	0.682
13.278	0.607	0.685	0.651	0.633	0.671	0.662	0.792	0.612	0.682
13.379	0.604	0.683	0.648	0.633	0.669	0.66	0.788	0.61	0.681
13.48	0.606	0.684	0.65	0.635	0.67	0.66	0.788	0.612	0.68
13.582	0.607	0.685	0.65	0.635	0.67	0.659	0.788	0.612	0.68
13.683	0.605	0.684	0.648	0.636	0.671	0.66	0.788	0.612	0.68
13.785	0.606	0.685	0.648	0.634	0.673	0.662	0.79	0.612	0.681
13.886	0.604	0.685	0.646	0.632	0.67	0.66	0.787	0.611	0.679
13.987	0.602	0.684	0.644	0.63	0.668	0.658	0.785	0.609	0.677
14.089	0.606	0.691	0.648	0.634	0.677	0.661	0.79	0.612	0.68
14.19	0.604	0.69	0.646	0.632	0.674	0.66	0.788	0.61	0.679
14.292	0.605	0.693	0.646	0.632	0.675	0.661	0.788	0.61	0.679
14.393	0.605	0.689	0.646	0.633	0.677	0.659	0.787	0.609	0.679
14.494	0.606	0.69	0.646	0.636	0.679	0.661	0.789	0.61	0.681
14.596	0.606	0.689	0.645	0.635	0.675	0.66	0.786	0.609	0.679
14.697	0.607	0.692	0.649	0.637	0.677	0.663	0.789	0.612	0.681
14.798	0.61	0.692	0.65	0.637	0.676	0.663	0.79	0.613	0.682
14.9	0.609	0.69	0.652	0.635	0.675	0.663	0.789	0.614	0.682
15.001	0.606	0.688	0.651	0.634	0.673	0.662	0.786	0.613	0.68
15.103	0.607	0.689	0.65	0.634	0.673	0.663	0.788	0.614	0.681
15.204	0.608	0.689	0.651	0.636	0.673	0.664	0.788	0.616	0.682
15.306	0.609	0.679	0.653	0.637	0.675	0.665	0.79	0.618	0.684
15.407	0.612	0.682	0.66	0.638	0.676	0.666	0.79	0.622	0.684
15.508	0.615	0.673	0.658	0.641	0.677	0.667	0.791	0.622	0.686
15.61	0.613	0.671	0.657	0.639	0.675	0.666	0.79	0.621	0.686
15.711	0.615	0.672	0.664	0.641	0.676	0.666	0.79	0.623	0.686
15.813	0.616	0.673	0.671	0.645	0.678	0.666	0.792	0.625	0.688
15.914	0.616	0.672	0.673	0.643	0.677	0.666	0.79	0.624	0.688
16.015	0.618	0.672	0.668	0.641	0.677	0.664	0.79	0.622	0.687
16.117	0.616	0.669	0.669	0.639	0.675	0.663	0.787	0.62	0.684
16.218	0.616	0.669	0.671	0.641	0.675	0.663	0.788	0.619	0.684
16.32	0.619	0.663	0.669	0.642	0.678	0.666	0.79	0.622	0.686
