# Supplementary material for: Upregulation of an inward rectifying K+ channel can rescue slow Ca2+ oscillations in K(ATP) channel deficient pancreatic islets
Source: PLoS Comput Biol. 2017 Jul 27;13(7):e1005686. doi: 10.1371/journal.pcbi.1005686 (PMC5549769; doi:10.1371/journal.pcbi.1005686)
Supplement: S6 Data — (TXT) [file pcbi.1005686.s007.txt]

#TG was applied at 22.75 min., which is indicated by the gap.
Time (min)	R1	R2	R3	R4	R5	R6	R7	R8	R9	R10
0.0132	0.529	0.4695	0.4834	0.4983	0.4057	0.47	0.4049	0.4272	0.4466	0.4653
0.1132	0.5194	0.4657	0.4765	0.4897	0.4313	0.4574	0.407	0.4276	0.4529	0.4706
0.2132	0.531	0.4695	0.4997	0.5167	0.4421	0.4498	0.4072	0.4297	0.4525	0.4684
0.3132	0.5632	0.5001	0.5187	0.53	0.4994	0.4709	0.4233	0.4502	0.4806	0.4857
0.4132	0.5874	0.5215	0.5812	0.5732	0.5445	0.4875	0.4348	0.5148	0.4905	0.4952
0.5132	0.6074	0.5397	0.598	0.5842	0.5883	0.5056	0.4463	0.5711	0.5099	0.5146
0.6132	0.6211	0.5487	0.6372	0.6138	0.6113	0.5221	0.4578	0.6115	0.5262	0.5274
0.7132	0.638	0.5578	0.6516	0.6313	0.6311	0.5314	0.4639	0.634	0.5417	0.5409
0.8132	0.6432	0.5706	0.6674	0.6504	0.6499	0.5385	0.4808	0.6556	0.5547	0.5622
0.9132	0.652	0.5765	0.6834	0.6549	0.663	0.5483	0.4888	0.6724	0.5635	0.5621
1.0132	0.6557	0.5803	0.6943	0.6593	0.6802	0.5499	0.498	0.6799	0.5701	0.5674
1.1132	0.6513	0.5774	0.6912	0.6613	0.6881	0.5521	0.4966	0.6871	0.5741	0.5699
1.2132	0.655	0.5738	0.6986	0.6646	0.689	0.5542	0.4936	0.6937	0.5761	0.5748
1.3132	0.6528	0.5723	0.6986	0.6639	0.6963	0.5511	0.4881	0.6935	0.5799	0.5709
1.4132	0.6552	0.5687	0.6983	0.6562	0.6818	0.5516	0.4846	0.6895	0.5783	0.5665
1.5132	0.6563	0.5683	0.6984	0.6619	0.6809	0.5512	0.4832	0.6924	0.5825	0.5684
1.6132	0.655	0.5671	0.6815	0.6546	0.663	0.5505	0.4839	0.6894	0.5857	0.5669
1.7132	0.658	0.568	0.6735	0.6526	0.6358	0.5486	0.4844	0.6955	0.5898	0.5765
1.8132	0.6657	0.5679	0.6636	0.6495	0.609	0.5499	0.4853	0.6931	0.5895	0.574
1.9132	0.6624	0.5658	0.6639	0.6482	0.6008	0.55	0.4834	0.6954	0.5834	0.5703
2.0132	0.6661	0.5675	0.6594	0.6528	0.5883	0.5501	0.4853	0.6921	0.5864	0.5712
2.1132	0.6634	0.5665	0.651	0.6487	0.5823	0.5515	0.4848	0.687	0.5875	0.57
2.2132	0.6604	0.5699	0.6537	0.6449	0.5739	0.5508	0.4865	0.687	0.5887	0.5715
2.3132	0.6623	0.5684	0.6532	0.6421	0.5753	0.5511	0.4847	0.6837	0.59	0.5712
2.4132	0.6633	0.5686	0.6479	0.6453	0.5672	0.5531	0.4869	0.6836	0.6517	0.5717
2.5132	0.6688	0.5671	0.6478	0.6459	0.5627	0.5498	0.4867	0.644	0.6719	0.5694
2.6132	0.6673	0.5686	0.6496	0.644	0.5606	0.5547	0.5363	0.6273	0.6813	0.5695
2.7132	0.6738	0.5694	0.6468	0.6445	0.5533	0.5558	0.5692	0.6152	0.6894	0.5698
2.8132	0.6715	0.5708	0.6428	0.6462	0.5533	0.5572	0.5912	0.6051	0.691	0.5692
2.9132	0.6747	0.572	0.6426	0.6472	0.5523	0.5865	0.6078	0.5981	0.6989	0.5694
3.0132	0.6747	0.5725	0.6436	0.6444	0.5531	0.6107	0.6213	0.5898	0.7024	0.569
3.1132	0.6724	0.5727	0.6413	0.6465	0.5511	0.6268	0.6303	0.5865	0.7027	0.5684
3.2132	0.6767	0.5742	0.6375	0.6418	0.5539	0.6408	0.6352	0.5798	0.7074	0.5683
3.3132	0.6832	0.5776	0.64	0.6465	0.5546	0.6524	0.6427	0.5762	0.7092	0.5685
3.4132	0.6908	0.578	0.6432	0.6446	0.5513	0.6582	0.6467	0.5709	0.7059	0.569
3.5132	0.6962	0.5817	0.6399	0.6433	0.5495	0.6601	0.6454	0.5679	0.7078	0.5685
3.6132	0.7037	0.6046	0.64	0.6421	0.5488	0.6675	0.649	0.5701	0.7073	0.5686
3.7132	0.7099	0.6206	0.6404	0.6451	0.5452	0.668	0.6481	0.5687	0.7057	0.5679
3.8132	0.7127	0.63	0.6776	0.6457	0.5482	0.6691	0.6499	0.5704	0.7064	0.5696
3.9132	0.7151	0.638	0.7039	0.6488	0.5465	0.6703	0.6459	0.5673	0.7031	0.5694
4.0132	0.72	0.6414	0.7252	0.6438	0.5525	0.6739	0.6454	0.5693	0.7046	0.5705
4.1132	0.7189	0.6445	0.7322	0.6463	0.5533	0.6765	0.6466	0.5702	0.7034	0.5869
4.2132	0.7245	0.6475	0.7423	0.6423	0.554	0.6789	0.6489	0.5704	0.7055	0.5924
4.3132	0.7227	0.6501	0.7435	0.6449	0.5562	0.679	0.6465	0.5755	0.7055	0.5949
4.4132	0.7225	0.6505	0.7441	0.6455	0.5543	0.6794	0.645	0.5775	0.7005	0.5977
4.5132	0.7248	0.6501	0.7511	0.647	0.5571	0.6813	0.642	0.5785	0.699	0.5994
4.6132	0.7287	0.651	0.7499	0.6485	0.5544	0.6777	0.6401	0.5798	0.7002	0.6019
4.7132	0.7292	0.6528	0.7569	0.6474	0.5568	0.6808	0.6425	0.5865	0.6991	0.6047
4.8132	0.7298	0.6544	0.7644	0.6439	0.5649	0.6787	0.642	0.6329	0.6922	0.6075
4.9132	0.7311	0.6527	0.7568	0.6478	0.5645	0.6758	0.6386	0.6674	0.6824	0.6084
5.0132	0.7339	0.6526	0.7592	0.6468	0.5636	0.6803	0.6368	0.6944	0.6714	0.6085
5.1132	0.7363	0.6546	0.7601	0.6542	0.5703	0.6749	0.6322	0.7137	0.663	0.61
5.2132	0.7345	0.6553	0.7607	0.6535	0.5661	0.6671	0.6315	0.7252	0.6527	0.6121
5.3132	0.7347	0.6535	0.7569	0.6553	0.5697	0.6506	0.6315	0.7298	0.6452	0.6113
5.4132	0.7361	0.6544	0.7546	0.6565	0.5689	0.6367	0.6218	0.7338	0.6342	0.6125
5.5132	0.7317	0.6516	0.7575	0.6544	0.5661	0.623	0.6076	0.7355	0.6331	0.6095
5.6132	0.7368	0.6509	0.7569	0.658	0.5685	0.6169	0.5891	0.7386	0.6307	0.61
5.7132	0.7299	0.6484	0.7563	0.6575	0.5682	0.612	0.5711	0.7382	0.6305	0.6095
5.8132	0.7328	0.6462	0.7513	0.6586	0.5665	0.6061	0.5588	0.7376	0.6251	0.6087
5.9132	0.7333	0.6464	0.7538	0.6558	0.6523	0.6016	0.5499	0.7347	0.6226	0.6079
6.0132	0.7329	0.6423	0.7548	0.6617	0.7004	0.6009	0.5438	0.7371	0.6206	0.6088
6.1132	0.7317	0.6366	0.7523	0.6748	0.7295	0.5969	0.538	0.7324	0.6185	0.6078
6.2132	0.7258	0.6287	0.7554	0.6782	0.7471	0.5936	0.5333	0.7324	0.6158	0.5993
6.3132	0.7275	0.6244	0.752	0.6783	0.7563	0.5925	0.5288	0.7359	0.6148	0.5992
6.4132	0.7189	0.6196	0.7484	0.6802	0.7562	0.5895	0.5246	0.7323	0.6157	0.5942
6.5132	0.7203	0.6158	0.7382	0.6803	0.7609	0.5894	0.5225	0.7309	0.6121	0.5917
6.6132	0.7208	0.614	0.7249	0.6778	0.7635	0.5869	0.5192	0.7276	0.6121	0.5893
6.7132	0.7176	0.6105	0.7087	0.6789	0.7623	0.5838	0.5165	0.7258	0.611	0.5876
6.8132	0.7135	0.6063	0.6979	0.6783	0.7583	0.5825	0.5153	0.7229	0.6081	0.5857
6.9132	0.7157	0.6056	0.6977	0.6783	0.7629	0.58	0.5137	0.7182	0.6071	0.5833
7.0132	0.7129	0.6038	0.6926	0.6774	0.7611	0.579	0.5094	0.7101	0.6099	0.5823
7.1132	0.7109	0.6	0.6886	0.6771	0.7509	0.5786	0.5078	0.6922	0.6049	0.581
7.2132	0.7116	0.5967	0.6808	0.6732	0.7479	0.5716	0.5042	0.6596	0.6029	0.5795
7.3132	0.7128	0.5938	0.6726	0.6722	0.7429	0.5735	0.5058	0.6388	0.6005	0.5767
7.4132	0.7104	0.594	0.6744	0.6715	0.7386	0.5712	0.5021	0.6272	0.5993	0.5763
7.5132	0.7093	0.5938	0.6734	0.6718	0.7346	0.5705	0.5018	0.6165	0.6005	0.5756
7.6132	0.7054	0.5917	0.6693	0.6706	0.7286	0.5686	0.5024	0.6064	0.5978	0.5752
7.7132	0.7071	0.5907	0.669	0.6695	0.723	0.569	0.4999	0.6009	0.5974	0.5756
7.8132	0.7126	0.5902	0.6684	0.6646	0.72	0.5658	0.4995	0.5961	0.5955	0.5727
7.9132	0.7113	0.5899	0.6679	0.6648	0.7073	0.5649	0.4989	0.5896	0.5955	0.5731
8.0132	0.7064	0.5873	0.6651	0.6637	0.6965	0.5641	0.4977	0.5829	0.5918	0.5713
8.1132	0.7046	0.5875	0.6629	0.6638	0.688	0.5653	0.4958	0.5787	0.594	0.5725
8.2132	0.7101	0.5891	0.6622	0.6542	0.6731	0.5646	0.4975	0.5786	0.5945	0.5714
8.3132	0.7067	0.5866	0.659	0.649	0.6387	0.5634	0.4968	0.5718	0.5918	0.5703
8.4132	0.7087	0.5861	0.658	0.6466	0.6267	0.5641	0.4973	0.5716	0.5915	0.5711
8.5132	0.707	0.5854	0.6574	0.6467	0.6163	0.5609	0.4947	0.5669	0.5917	0.5697
8.6132	0.7066	0.5839	0.6538	0.6442	0.6121	0.5594	0.4935	0.5634	0.5918	0.5689
8.7132	0.7052	0.584	0.655	0.6425	0.6055	0.5592	0.4909	0.5628	0.5914	0.5683
8.8132	0.7093	0.5848	0.6546	0.6427	0.5985	0.5621	0.492	0.5633	0.5908	0.569
8.9132	0.7071	0.6008	0.6541	0.6407	0.5943	0.5596	0.4905	0.5605	0.5892	0.5682
9.0132	0.7086	0.6098	0.6503	0.641	0.5914	0.5608	0.492	0.5607	0.5893	0.5676
9.1132	0.7241	0.6191	0.6516	0.6396	0.5875	0.5619	0.4918	0.5616	0.5895	0.5686
9.2132	0.7242	0.6242	0.6521	0.6363	0.5836	0.56	0.4912	0.5591	0.5855	0.5687
9.3132	0.7324	0.627	0.6509	0.6371	0.5792	0.5598	0.4932	0.5573	0.5882	0.5695
9.4132	0.7416	0.6303	0.6507	0.6351	0.5782	0.5632	0.4941	0.5556	0.5882	0.5698
9.5132	0.7351	0.6343	0.6531	0.6349	0.5807	0.5889	0.4949	0.5552	0.5879	0.5695
9.6132	0.7417	0.6378	0.6488	0.6324	0.5736	0.5804	0.4931	0.5524	0.587	0.567
9.7132	0.7383	0.6388	0.6478	0.6322	0.5731	0.5941	0.4968	0.5529	0.5864	0.5677
9.8132	0.7354	0.6388	0.6513	0.6326	0.5714	0.6029	0.4958	0.5508	0.589	0.5675
9.9132	0.7364	0.6431	0.6466	0.6325	0.5698	0.6123	0.4951	0.55	0.5867	0.567
10.0132	0.7392	0.6443	0.6512	0.631	0.5754	0.6344	0.5532	0.5518	0.5884	0.5692
10.1132	0.7375	0.6444	0.6527	0.6318	0.5726	0.6466	0.5846	0.5516	0.588	0.5694
10.2132	0.7375	0.6449	0.6535	0.6316	0.5724	0.6571	0.6085	0.5564	0.5887	0.5714
10.3132	0.7433	0.6472	0.653	0.632	0.5715	0.6622	0.621	0.5613	0.5917	0.5837
10.4132	0.7415	0.6479	0.6879	0.6312	0.5682	0.667	0.6282	0.5623	0.5921	0.5816
10.5132	0.7395	0.6453	0.7082	0.6316	0.5714	0.6756	0.6335	0.5629	0.5916	0.5868
10.6132	0.7409	0.646	0.7143	0.6296	0.5685	0.6762	0.6399	0.5686	0.5931	0.5906
10.7132	0.7376	0.6437	0.7163	0.6283	0.5684	0.6797	0.6417	0.5678	0.5908	0.5941
10.8132	0.7372	0.6438	0.7318	0.6303	0.5704	0.6781	0.6409	0.568	0.628	0.5966
10.9132	0.738	0.6336	0.7338	0.6282	0.5666	0.6774	0.6432	0.5699	0.6075	0.5969
11.0132	0.7311	0.6282	0.7457	0.6296	0.5692	0.6773	0.6439	0.5717	0.6023	0.5995
11.1132	0.7257	0.6223	0.7386	0.63	0.5653	0.6787	0.6423	0.5729	0.6068	0.6001
11.2132	0.7277	0.6221	0.7467	0.6297	0.5698	0.6756	0.6426	0.5812	0.6671	0.6018
11.3132	0.722	0.6176	0.7498	0.6297	0.571	0.6681	0.6388	0.6085	0.6529	0.6032
11.4132	0.7281	0.6182	0.7526	0.632	0.5753	0.6708	0.6431	0.6531	0.6899	0.6071
11.5132	0.7215	0.6151	0.7569	0.6325	0.5758	0.6679	0.6397	0.6652	0.6992	0.6054
11.6132	0.7187	0.6122	0.7534	0.632	0.5758	0.6619	0.6411	0.6885	0.7027	0.6061
11.7132	0.7193	0.612	0.755	0.629	0.5726	0.6573	0.6361	0.6964	0.7024	0.6067
11.8132	0.7168	0.6082	0.7581	0.6296	0.5753	0.6453	0.6361	0.7068	0.7057	0.6055
11.9132	0.719	0.6058	0.759	0.6281	0.5784	0.6279	0.6353	0.7124	0.7062	0.6066
12.0132	0.7159	0.6053	0.755	0.6278	0.5763	0.6219	0.6348	0.7183	0.7101	0.6078
12.1132	0.7104	0.6046	0.7596	0.6299	0.5758	0.616	0.6335	0.7225	0.7069	0.6048
12.2132	0.713	0.6011	0.7627	0.6277	0.5745	0.6106	0.625	0.7177	0.7057	0.5966
12.3132	0.7132	0.5999	0.756	0.6271	0.5744	0.6089	0.6238	0.7226	0.703	0.5993
12.4132	0.7167	0.6012	0.7606	0.6306	0.5774	0.6091	0.6294	0.728	0.7062	0.6041
12.5132	0.7147	0.5984	0.7534	0.632	0.5725	0.601	0.6269	0.7271	0.7035	0.5948
12.6132	0.7115	0.5977	0.7497	0.6301	0.5692	0.5971	0.6167	0.7249	0.703	0.5901
12.7132	0.7129	0.5962	0.7497	0.6264	0.5694	0.5952	0.6181	0.7225	0.6989	0.5907
12.8132	0.7168	0.5976	0.7476	0.6286	0.5714	0.5944	0.6148	0.7251	0.6986	0.5925
12.9132	0.7129	0.5971	0.7438	0.6285	0.5706	0.5923	0.5977	0.7238	0.7029	0.5985
13.0132	0.7141	0.5948	0.7422	0.624	0.5708	0.5887	0.5654	0.7218	0.698	0.5881
13.1132	0.7114	0.5928	0.7398	0.6244	0.57	0.5861	0.5548	0.7197	0.6986	0.5858
13.2132	0.7138	0.5947	0.7236	0.625	0.569	0.583	0.548	0.7163	0.6949	0.5863
13.3132	0.7153	0.5901	0.7159	0.6242	0.5678	0.5825	0.5425	0.7121	0.6943	0.585
13.4132	0.7115	0.5906	0.7071	0.6238	0.5678	0.5797	0.5381	0.7097	0.6929	0.5838
13.5132	0.7113	0.5924	0.7015	0.6247	0.5692	0.579	0.5339	0.7031	0.6927	0.5825
13.6132	0.714	0.5893	0.6986	0.6225	0.5691	0.578	0.5305	0.6995	0.6874	0.5818
13.7132	0.7114	0.5895	0.6907	0.6206	0.5679	0.5783	0.5265	0.6927	0.6768	0.5809
13.8132	0.7084	0.5902	0.6898	0.6191	0.5657	0.5773	0.5221	0.69	0.6714	0.5786
13.9132	0.7151	0.5901	0.6884	0.6242	0.5664	0.5771	0.5221	0.6856	0.6607	0.5792
14.0132	0.714	0.5879	0.6868	0.6217	0.5664	0.5742	0.5162	0.6781	0.6309	0.5759
14.1132	0.7137	0.5943	0.6829	0.6199	0.564	0.5736	0.5169	0.6588	0.6167	0.5755
14.2132	0.7127	0.6147	0.6817	0.6208	0.5626	0.5725	0.5138	0.6332	0.6139	0.5748
14.3132	0.7138	0.6008	0.6789	0.623	0.56	0.5719	0.5116	0.6241	0.6113	0.573
14.4132	0.7146	0.6174	0.6774	0.6241	0.5602	0.5723	0.5132	0.6168	0.6139	0.5748
14.5132	0.7103	0.61	0.6762	0.6202	0.5606	0.5692	0.5081	0.6099	0.6064	0.5724
14.6132	0.7143	0.6216	0.6708	0.6207	0.5593	0.5667	0.5081	0.6029	0.6084	0.5722
14.7132	0.7115	0.6301	0.668	0.6227	0.5602	0.567	0.5044	0.599	0.6071	0.5721
14.8132	0.7281	0.6335	0.6644	0.626	0.5587	0.5666	0.5087	0.5919	0.6079	0.5712
14.9132	0.7304	0.6381	0.6618	0.6233	0.559	0.5661	0.5064	0.5874	0.6034	0.5713
15.0132	0.7327	0.6438	0.6591	0.6237	0.5631	0.567	0.5064	0.5845	0.6044	0.572
15.1132	0.737	0.6442	0.6605	0.625	0.6584	0.5655	0.505	0.5823	0.6017	0.5711
15.2132	0.7394	0.6455	0.6619	0.6236	0.6573	0.5661	0.5009	0.5804	0.6	0.5715
15.3132	0.736	0.648	0.662	0.6265	0.7045	0.5669	0.5027	0.5754	0.6013	0.5696
15.4132	0.7367	0.65	0.6597	0.625	0.7228	0.5676	0.5028	0.5764	0.5993	0.5714
15.5132	0.7374	0.6493	0.6618	0.6237	0.7344	0.5644	0.5015	0.5704	0.5994	0.57
15.6132	0.7426	0.6519	0.6643	0.6266	0.7419	0.5657	0.5039	0.5691	0.5988	0.5707
15.7132	0.74	0.6511	0.6658	0.6277	0.7461	0.5653	0.5031	0.5682	0.6003	0.5816
15.8132	0.7356	0.6509	0.6566	0.6352	0.7437	0.5658	0.4998	0.5665	0.5961	0.5727
15.9132	0.7377	0.651	0.6585	0.6345	0.7439	0.564	0.4997	0.5654	0.5997	0.571
16.0132	0.7407	0.6503	0.6605	0.6371	0.7447	0.5649	0.498	0.5619	0.5954	0.5701
16.1132	0.7386	0.648	0.6568	0.6376	0.7431	0.5652	0.4986	0.5634	0.5965	0.5691
16.2132	0.7436	0.6469	0.6577	0.641	0.7437	0.565	0.4989	0.5644	0.5971	0.5721
16.3132	0.7415	0.6419	0.6609	0.6411	0.7425	0.563	0.5008	0.5615	0.5924	0.5699
16.4132	0.739	0.6292	0.6531	0.6397	0.7387	0.5634	0.4981	0.5615	0.595	0.5759
16.5132	0.7374	0.6254	0.6601	0.6463	0.7409	0.5633	0.4986	0.5601	0.5928	0.5771
16.6132	0.7348	0.6202	0.6624	0.6472	0.7343	0.5846	0.5013	0.5603	0.592	0.5715
16.7132	0.7379	0.6154	0.6637	0.6497	0.7341	0.5825	0.5003	0.5615	0.5933	0.5712
16.8132	0.7331	0.622	0.6658	0.649	0.7271	0.5768	0.5002	0.5615	0.5907	0.5729
16.9132	0.7302	0.6142	0.6662	0.6506	0.7278	0.5983	0.5017	0.5609	0.5906	0.5818
17.0132	0.7276	0.6092	0.6623	0.6506	0.7235	0.6007	0.5033	0.5616	0.5901	0.5795
17.1132	0.7253	0.6074	0.6649	0.6491	0.7201	0.6133	0.5045	0.559	0.5907	0.5852
17.2132	0.729	0.6078	0.666	0.6493	0.7139	0.6315	0.5044	0.557	0.5918	0.5884
17.3132	0.7231	0.6041	0.7059	0.6529	0.7099	0.6352	0.5049	0.5574	0.59	0.5904
17.4132	0.7208	0.6032	0.6787	0.6525	0.6991	0.649	0.5065	0.5574	0.5913	0.5897
17.5132	0.7201	0.6011	0.6712	0.6499	0.6858	0.6522	0.5068	0.5594	0.5902	0.5916
17.6132	0.7165	0.6021	0.6713	0.6517	0.669	0.6591	0.5087	0.5585	0.5924	0.5948
17.7132	0.7178	0.5998	0.6768	0.6495	0.6389	0.6615	0.509	0.5551	0.5908	0.5922
17.8132	0.716	0.5984	0.6712	0.6469	0.6235	0.6661	0.5066	0.5579	0.5886	0.5913
17.9132	0.7163	0.5978	0.7062	0.6498	0.6183	0.6667	0.5062	0.5547	0.5884	0.5928
18.0132	0.7163	0.5954	0.695	0.6443	0.6135	0.6676	0.5063	0.5552	0.5883	0.5909
18.1132	0.7182	0.5962	0.7159	0.6457	0.6054	0.6725	0.5078	0.5608	0.5886	0.5924
18.2132	0.72	0.5965	0.7322	0.6452	0.6029	0.6739	0.5215	0.5597	0.5884	0.5938
18.3132	0.719	0.5941	0.7434	0.6456	0.5993	0.6731	0.556	0.5576	0.5893	0.5884
18.4132	0.7174	0.5953	0.7477	0.648	0.5978	0.6723	0.571	0.556	0.5885	0.5868
18.5132	0.7184	0.5957	0.7521	0.643	0.5936	0.6752	0.5943	0.5583	0.5869	0.597
18.6132	0.7135	0.5978	0.752	0.6397	0.5882	0.6749	0.6113	0.5641	0.5857	0.5875
18.7132	0.7176	0.5925	0.7538	0.6399	0.5863	0.6733	0.6244	0.5631	0.5847	0.582
18.8132	0.7153	0.594	0.7547	0.6382	0.5888	0.6723	0.6321	0.5698	0.5875	0.5823
18.9132	0.7195	0.5948	0.7564	0.627	0.5855	0.6723	0.6333	0.5798	0.5865	0.5816
19.0132	0.7183	0.5933	0.7587	0.6277	0.5841	0.6657	0.6364	0.5857	0.5882	0.5807
19.1132	0.7227	0.5957	0.7584	0.6319	0.5854	0.6671	0.6389	0.6407	0.5915	0.5811
19.2132	0.7188	0.5958	0.7545	0.6284	0.5834	0.6592	0.6452	0.6576	0.5896	0.582
19.3132	0.7197	0.5951	0.7558	0.6275	0.5844	0.6465	0.6403	0.679	0.5907	0.5808
19.4132	0.7169	0.5954	0.7572	0.6257	0.5845	0.6394	0.6417	0.6891	0.5906	0.5816
19.5132	0.725	0.5935	0.7535	0.6251	0.5814	0.6243	0.6377	0.6993	0.5882	0.5808
19.6132	0.739	0.5964	0.7544	0.628	0.5805	0.6172	0.6388	0.7121	0.5928	0.5811
19.7132	0.7255	0.5951	0.7549	0.6267	0.5802	0.6121	0.6387	0.7102	0.5949	0.5801
19.8132	0.7266	0.5946	0.7547	0.6275	0.5794	0.6104	0.6432	0.7199	0.5922	0.5804
19.9132	0.7248	0.5936	0.7547	0.6228	0.58	0.6059	0.6415	0.7217	0.5889	0.5795
20.0132	0.7234	0.5932	0.7517	0.6243	0.5788	0.6041	0.6376	0.7248	0.5901	0.5798
20.1132	0.7243	0.5935	0.7578	0.6225	0.5793	0.6006	0.6373	0.7266	0.5935	0.5801
20.2132	0.7252	0.5949	0.7491	0.6215	0.5784	0.5997	0.636	0.7208	0.5907	0.5798
20.3132	0.724	0.6072	0.7549	0.6258	0.5757	0.5973	0.6392	0.7274	0.5917	0.5801
20.4132	0.7368	0.6199	0.7511	0.623	0.5777	0.5959	0.636	0.7287	0.5915	0.5794
20.5132	0.7327	0.6312	0.7532	0.6253	0.577	0.5954	0.6332	0.7263	0.591	0.5797
20.6132	0.7238	0.6325	0.7437	0.6225	0.5753	0.5944	0.6326	0.7242	0.5923	0.5783
20.7132	0.7252	0.6378	0.7356	0.6234	0.5732	0.5923	0.6362	0.7222	0.5907	0.5759
20.8132	0.7254	0.6408	0.7365	0.6199	0.5743	0.5911	0.6271	0.7206	0.5906	0.5771
20.9132	0.7246	0.6443	0.7336	0.6209	0.575	0.5892	0.6267	0.718	0.5913	0.5766
21.0132	0.727	0.6486	0.7173	0.6207	0.5733	0.5882	0.625	0.7174	0.5921	0.5762
21.1132	0.7231	0.6507	0.7068	0.6192	0.5697	0.5871	0.6236	0.714	0.5922	0.5775
21.2132	0.7219	0.6527	0.7027	0.6196	0.573	0.5868	0.6184	0.7119	0.591	0.5815
21.3132	0.7268	0.6547	0.6971	0.6204	0.57	0.585	0.6297	0.7209	0.593	0.5867
21.4132	0.7234	0.6545	0.6965	0.6163	0.5735	0.5846	0.6062	0.7122	0.5902	0.5782
21.5132	0.7243	0.657	0.6918	0.6164	0.572	0.5818	0.5902	0.7056	0.59	0.5775
21.6132	0.7239	0.655	0.6903	0.6135	0.568	0.5799	0.5912	0.7	0.5894	0.5762
21.7132	0.7215	0.6586	0.6839	0.6167	0.5689	0.5797	0.579	0.6965	0.5891	0.5758
21.8132	0.7213	0.6565	0.6856	0.6163	0.5682	0.5787	0.5556	0.6912	0.5873	0.5762
21.9132	0.7208	0.6532	0.6811	0.6165	0.5684	0.5737	0.5489	0.6725	0.5878	0.5755
22.0132	0.7208	0.6526	0.6787	0.6177	0.5653	0.5721	0.5455	0.644	0.5881	0.573
22.1132	0.7194	0.6504	0.68	0.615	0.5606	0.569	0.5379	0.6322	0.5857	0.5723
22.2132	0.7247	0.6514	0.6747	0.6145	0.5615	0.5711	0.5355	0.6245	0.6477	0.5751
22.3132	0.7375	0.6508	0.6726	0.6174	0.5611	0.5731	0.5324	0.6191	0.6562	0.5747
22.4132	0.7395	0.6534	0.6752	0.6171	0.5621	0.5725	0.5337	0.6133	0.6637	0.5863
22.5132	0.7307	0.6499	0.6726	0.6124	0.5615	0.5704	0.5287	0.6084	0.6686	0.5772
22.6132	0.7275	0.639	0.6707	0.6153	0.5624	0.5691	0.5297	0.6021	0.6744	0.5734
22.7132	0.7219	0.6274	0.6657	0.6132	0.5595	0.5678	0.524	0.5971	0.6751	0.571
22.75										
22.8132	0.7204	0.6284	0.6703	0.6174	0.5592	0.5682	0.524	0.5966	0.6917	0.574
22.9132	0.7219	0.6253	0.6656	0.6163	0.5641	0.5683	0.5252	0.5923	0.6937	0.5765
23.0453	0.722	0.6192	0.6594	0.6129	0.5597	0.568	0.5262	0.5882	0.695	0.5879
23.1453	0.7319	0.623	0.6608	0.6146	0.5637	0.568	0.5213	0.587	0.6984	0.5882
23.2453	0.7419	0.6159	0.6626	0.6153	0.564	0.5673	0.522	0.5848	0.6991	0.5892
23.3453	0.7432	0.6136	0.6628	0.6166	0.5676	0.5691	0.5238	0.5856	0.6963	0.5916
23.4453	0.7399	0.6119	0.6613	0.6123	0.5675	0.5715	0.5219	0.5828	0.6947	0.5938
23.5453	0.7442	0.6109	0.6627	0.6166	0.6326	0.5702	0.5238	0.5807	0.6944	0.5943
23.6453	0.7454	0.6073	0.6608	0.6143	0.5858	0.5886	0.525	0.5797	0.6957	0.5972
23.7453	0.7426	0.6068	0.661	0.613	0.5769	0.5916	0.5223	0.5778	0.6923	0.595
23.8453	0.7415	0.6064	0.6635	0.6102	0.5764	0.5983	0.522	0.5777	0.6944	0.5976
23.9453	0.749	0.6054	0.6575	0.6108	0.5727	0.604	0.5214	0.5786	0.6925	0.597
24.0453	0.753	0.6059	0.6583	0.6118	0.5733	0.6054	0.5225	0.5748	0.6932	0.5968
24.1453	0.7495	0.6079	0.6609	0.6108	0.5754	0.6115	0.5199	0.577	0.6902	0.599
24.2453	0.7486	0.6042	0.6566	0.6066	0.5767	0.6131	0.519	0.5723	0.6895	0.5966
24.3453	0.7501	0.6076	0.6572	0.6068	0.5726	0.6309	0.5203	0.5731	0.689	0.5988
24.4453	0.7507	0.6055	0.6554	0.6079	0.5781	0.6363	0.5212	0.5714	0.6879	0.5976
24.5453	0.7478	0.6069	0.6527	0.6062	0.6662	0.6409	0.5212	0.5728	0.6853	0.5909
24.6453	0.7458	0.6069	0.6578	0.6079	0.6736	0.6537	0.5206	0.5704	0.6843	0.596
24.7453	0.7484	0.6063	0.6551	0.6056	0.7128	0.6578	0.5209	0.5731	0.6835	0.5961
24.8453	0.7495	0.6052	0.6565	0.6048	0.7339	0.6606	0.5199	0.5669	0.6801	0.5839
24.9453	0.7504	0.6045	0.657	0.6046	0.7356	0.6647	0.5202	0.5647	0.679	0.5806
25.0453	0.7448	0.6052	0.6504	0.6044	0.7442	0.664	0.517	0.5655	0.6709	0.5797
25.1453	0.7481	0.6067	0.6553	0.6078	0.7531	0.6708	0.5194	0.5692	0.674	0.5913
25.2453	0.7504	0.6034	0.6553	0.6065	0.7552	0.6757	0.5179	0.5684	0.6717	0.5852
25.3453	0.7512	0.6046	0.6699	0.6064	0.7599	0.6804	0.5184	0.5664	0.6703	0.5742
25.4453	0.7479	0.6059	0.7096	0.608	0.7597	0.6765	0.5169	0.5659	0.6543	0.5736
25.5453	0.7419	0.6077	0.7284	0.6083	0.756	0.6807	0.5164	0.566	0.628	0.5714
25.6453	0.7398	0.6052	0.7368	0.6026	0.7555	0.6778	0.5146	0.5649	0.6148	0.569
25.7453	0.7433	0.6054	0.7424	0.6072	0.7544	0.6778	0.5175	0.5661	0.6065	0.5699
25.8453	0.7362	0.6032	0.7486	0.6053	0.7511	0.6794	0.5189	0.5626	0.6026	0.5689
25.9453	0.7296	0.6033	0.7499	0.6069	0.7461	0.6748	0.5163	0.5673	0.5961	0.5658
26.0453	0.7322	0.6054	0.7522	0.6076	0.7511	0.6734	0.5179	0.582	0.5943	0.5686
26.1453	0.7303	0.607	0.7545	0.6062	0.7459	0.676	0.5176	0.5834	0.5901	0.5673
26.2453	0.7341	0.6269	0.7543	0.6045	0.7467	0.6652	0.5154	0.5869	0.5906	0.5659
26.3453	0.7296	0.6197	0.7542	0.6052	0.7507	0.6613	0.5156	0.592	0.5894	0.5652
26.4453	0.7285	0.6161	0.7595	0.6085	0.7432	0.6532	0.5137	0.5907	0.5866	0.5638
26.5453	0.7301	0.6313	0.7544	0.6051	0.7395	0.6405	0.5118	0.5992	0.5908	0.5634
26.6453	0.7265	0.6271	0.7564	0.6064	0.7393	0.6223	0.5114	0.5951	0.5868	0.5639
26.7453	0.7334	0.6365	0.7568	0.6083	0.7395	0.6126	0.5112	0.5963	0.5861	0.5611
26.8453	0.731	0.6451	0.7501	0.6087	0.7408	0.6149	0.5113	0.6458	0.5866	0.5636
26.9453	0.7285	0.6488	0.7522	0.6149	0.741	0.61	0.5099	0.6586	0.5855	0.5633
27.0453	0.7298	0.6536	0.7526	0.6148	0.7416	0.6098	0.5183	0.6904	0.5854	0.5636
27.1453	0.7286	0.6579	0.7587	0.6153	0.7407	0.6081	0.5669	0.7108	0.5841	0.5637
27.2453	0.727	0.6621	0.7572	0.6144	0.7346	0.6096	0.6085	0.7224	0.583	0.5654
27.3453	0.7251	0.6636	0.7571	0.6131	0.7362	0.6081	0.6157	0.7283	0.5835	0.5645
27.4453	0.73	0.6631	0.752	0.6167	0.7385	0.6091	0.6286	0.7339	0.5836	0.5663
27.5453	0.725	0.6638	0.7536	0.6158	0.7311	0.6087	0.6333	0.7453	0.5809	0.564
27.6453	0.7282	0.6619	0.7565	0.6156	0.7306	0.6059	0.6398	0.7384	0.5808	0.5642
27.7453	0.7267	0.6621	0.7501	0.6151	0.723	0.603	0.6453	0.7384	0.5816	0.5636
27.8453	0.7284	0.6614	0.7508	0.6177	0.7189	0.6038	0.6481	0.7361	0.5809	0.5645
27.9453	0.7366	0.6654	0.7497	0.6136	0.7193	0.6053	0.6494	0.7365	0.5795	0.5642
28.0453	0.7313	0.6636	0.7492	0.6175	0.6525	0.6022	0.6454	0.7363	0.5776	0.5647
28.1453	0.7222	0.6601	0.7465	0.6151	0.6134	0.5977	0.6484	0.7412	0.5765	0.5629
28.2453	0.7217	0.6598	0.7494	0.6113	0.6099	0.5969	0.6415	0.7322	0.5759	0.5612
28.3453	0.7239	0.6604	0.7477	0.6116	0.6081	0.5979	0.6485	0.7346	0.576	0.5628
28.4453	0.7202	0.6623	0.7474	0.6101	0.6019	0.5952	0.6459	0.7373	0.5758	0.5623
28.5453	0.7221	0.6521	0.7397	0.6092	0.5974	0.5948	0.6424	0.7356	0.5753	0.5614
28.6453	0.7196	0.6417	0.7413	0.6103	0.5957	0.5932	0.6398	0.7284	0.574	0.5603
28.7453	0.7172	0.651	0.7447	0.609	0.5936	0.5963	0.6422	0.7274	0.5733	0.5613
28.8453	0.7216	0.6506	0.7455	0.6087	0.5931	0.5945	0.6414	0.7283	0.5749	0.5624
28.9453	0.7194	0.6274	0.7441	0.6035	0.5908	0.5922	0.6386	0.7248	0.5737	0.561
29.0453	0.7191	0.6229	0.7402	0.6064	0.5883	0.59	0.6339	0.7236	0.5714	0.5595
29.1453	0.725	0.6248	0.7413	0.6002	0.5869	0.5913	0.6396	0.7231	0.5714	0.5621
29.2453	0.741	0.6418	0.7336	0.5994	0.5859	0.5928	0.6407	0.7277	0.5736	0.582
29.3453	0.7332	0.6294	0.7262	0.5996	0.588	0.5915	0.6375	0.7314	0.5704	0.5706
29.4453	0.7194	0.6183	0.7026	0.5964	0.5866	0.59	0.6417	0.7226	0.5696	0.5798
29.5453	0.7206	0.6163	0.6838	0.5939	0.5851	0.5915	0.6367	0.7195	0.5709	0.5814
29.6453	0.7361	0.6223	0.6749	0.5919	0.5817	0.5909	0.6321	0.7192	0.5692	0.5743
29.7453	0.7265	0.6233	0.6761	0.5899	0.5829	0.615	0.6311	0.7174	0.5716	0.5827
29.8453	0.7394	0.6128	0.6705	0.5918	0.58	0.6175	0.6328	0.7102	0.5691	0.5862
29.9453	0.7446	0.6102	0.6702	0.5874	0.5802	0.6189	0.6378	0.6979	0.5687	0.5868
30.0453	0.7425	0.6087	0.6661	0.5889	0.5751	0.6238	0.6367	0.6485	0.567	0.585
30.1453	0.7436	0.6068	0.6648	0.5838	0.5724	0.6275	0.6353	0.6283	0.5647	0.5848
30.2453	0.7431	0.6061	0.6603	0.5771	0.5728	0.6287	0.6326	0.6214	0.5625	0.5837
30.3453	0.7432	0.6036	0.66	0.5809	0.5707	0.6451	0.6184	0.6125	0.5633	0.5826
30.4453	0.7445	0.6023	0.657	0.574	0.57	0.6465	0.619	0.6069	0.5613	0.5842
30.5453	0.7418	0.6022	0.6572	0.5754	0.5713	0.6615	0.5995	0.6003	0.5611	0.5845
30.6453	0.7418	0.6007	0.6593	0.5735	0.5735	0.6599	0.5764	0.5962	0.5627	0.5827
30.7453	0.7471	0.5987	0.6606	0.5733	0.5676	0.671	0.5733	0.5937	0.5603	0.5825
30.8453	0.7428	0.598	0.6603	0.5755	0.5702	0.6741	0.5629	0.5932	0.5611	0.5857
30.9453	0.7411	0.5972	0.6566	0.5748	0.5689	0.6738	0.547	0.5864	0.563	0.5846
31.0453	0.7421	0.5954	0.6531	0.5732	0.5716	0.6721	0.5413	0.5818	0.5604	0.5833
31.1453	0.7394	0.5958	0.6512	0.5738	0.5681	0.6728	0.5317	0.5803	0.5582	0.5807
31.2453	0.7414	0.5962	0.6509	0.5753	0.5686	0.6751	0.5311	0.5772	0.5604	0.5797
31.3453	0.7426	0.5944	0.6489	0.5703	0.564	0.6723	0.5282	0.5757	0.5603	0.5785
31.4453	0.7384	0.5947	0.649	0.5707	0.5673	0.675	0.5257	0.5742	0.5566	0.5773
31.5453	0.7412	0.5937	0.6451	0.5702	0.565	0.6723	0.5286	0.5735	0.5594	0.5791
31.6453	0.7388	0.5956	0.6481	0.571	0.5643	0.6772	0.5261	0.5704	0.5591	0.5786
31.7453	0.7336	0.5915	0.6497	0.5679	0.5656	0.6765	0.5218	0.5636	0.558	0.5616
31.8453	0.7393	0.591	0.6472	0.5672	0.5652	0.6739	0.5188	0.5664	0.6127	0.5618
31.9453	0.726	0.5933	0.6488	0.5678	0.5662	0.6739	0.5199	0.5632	0.6411	0.5617
32.0453	0.724	0.594	0.6476	0.571	0.5656	0.6739	0.5201	0.5671	0.6472	0.575
32.1453	0.7218	0.5943	0.6482	0.5685	0.5677	0.6741	0.5213	0.5624	0.6467	0.5682
32.2453	0.7234	0.5932	0.6472	0.5684	0.5691	0.673	0.5176	0.5606	0.6512	0.5578
32.3453	0.7195	0.5941	0.6463	0.5679	0.6429	0.6721	0.5193	0.5609	0.6592	0.5583
32.4453	0.7175	0.5933	0.649	0.5682	0.6303	0.671	0.5182	0.5576	0.6576	0.5551
32.5453	0.718	0.5937	0.6499	0.5683	0.657	0.6746	0.5181	0.5567	0.665	0.5562
32.6453	0.7167	0.5944	0.6482	0.5695	0.6294	0.6711	0.5165	0.5567	0.6653	0.5558
32.7453	0.7195	0.5943	0.6553	0.567	0.7099	0.6688	0.5164	0.5582	0.6642	0.556
32.8453	0.7186	0.5973	0.6875	0.5718	0.723	0.6726	0.5119	0.5586	0.6634	0.5547
32.9453	0.7182	0.6073	0.7009	0.5743	0.7306	0.6608	0.5175	0.556	0.6613	0.5551
33.0453	0.7191	0.632	0.7286	0.5742	0.7407	0.6516	0.5123	0.5589	0.661	0.5554
33.1453	0.721	0.6372	0.731	0.5729	0.736	0.6597	0.5142	0.5558	0.6582	0.5531
33.2453	0.7179	0.6398	0.7397	0.5755	0.7495	0.6572	0.5135	0.555	0.6627	0.5551
33.3453	0.7189	0.6467	0.7438	0.5708	0.7382	0.6594	0.5147	0.5548	0.6598	0.5537
33.4453	0.7184	0.644	0.7464	0.571	0.7415	0.6369	0.5116	0.5538	0.6603	0.5531
33.5453	0.7184	0.6439	0.7501	0.5724	0.7411	0.6065	0.5092	0.5617	0.6566	0.5528
33.6453	0.7186	0.646	0.749	0.5717	0.7391	0.5978	0.5123	0.5611	0.656	0.5536
33.7453	0.7204	0.6494	0.7491	0.5771	0.7395	0.5966	0.5103	0.5606	0.6571	0.5549
33.8453	0.716	0.6505	0.7551	0.5752	0.7435	0.5941	0.5132	0.5642	0.6573	0.5544
33.9453	0.7188	0.6532	0.7537	0.5751	0.7409	0.5926	0.5101	0.5741	0.657	0.5533
34.0453	0.718	0.6521	0.7493	0.5735	0.7401	0.5909	0.5136	0.5791	0.6588	0.5542
34.1453	0.717	0.6517	0.7494	0.5742	0.7392	0.591	0.5129	0.5876	0.6551	0.5543
34.2453	0.7184	0.6545	0.7489	0.5747	0.7371	0.5889	0.5272	0.6029	0.656	0.5567
34.3453	0.7185	0.6534	0.7481	0.5734	0.7398	0.5948	0.5946	0.602	0.6499	0.5575
34.4453	0.7159	0.6568	0.7488	0.5719	0.74	0.5937	0.6065	0.6176	0.6546	0.5576
34.5453	0.7172	0.6562	0.7488	0.573	0.7406	0.5949	0.6208	0.6621	0.6527	0.5581
34.6454	0.7182	0.656	0.7504	0.574	0.7379	0.5965	0.6253	0.6326	0.653	0.5573
34.7454	0.7207	0.6576	0.7522	0.5754	0.7409	0.5931	0.6322	0.6674	0.6573	0.5582
34.8454	0.7171	0.6565	0.7472	0.5745	0.7366	0.5957	0.6297	0.6871	0.6536	0.5576
34.9453	0.7204	0.6536	0.7425	0.5743	0.7383	0.5927	0.6365	0.7045	0.653	0.5675
35.0453	0.7186	0.6541	0.7573	0.5739	0.7416	0.5955	0.6394	0.7163	0.6524	0.571
35.1454	0.72	0.6551	0.7552	0.5769	0.7451	0.5944	0.6416	0.7278	0.6541	0.5715
35.2454	0.7202	0.6523	0.7491	0.5742	0.7384	0.5949	0.6386	0.7292	0.6509	0.572
35.3454	0.7206	0.6526	0.75	0.5785	0.7422	0.5955	0.6417	0.7391	0.6508	0.5763
35.4453	0.7424	0.6545	0.7496	0.5775	0.7441	0.5923	0.6446	0.7426	0.6508	0.5775
35.5453	0.7412	0.657	0.748	0.5786	0.7348	0.5942	0.6405	0.7411	0.6427	0.5793
35.6454	0.744	0.6487	0.7543	0.5881	0.7424	0.5928	0.6389	0.742	0.6506	0.5822
35.7454	0.7436	0.6468	0.7494	0.5965	0.7382	0.5919	0.6347	0.7417	0.6547	0.5812
35.8454	0.7421	0.6547	0.7499	0.5966	0.7352	0.5896	0.6322	0.737	0.6192	0.5826
35.9453	0.7433	0.6419	0.7492	0.597	0.7323	0.5909	0.6352	0.7339	0.579	0.5766
36.0453	0.7398	0.6255	0.7428	0.5978	0.7331	0.5889	0.6321	0.7349	0.5722	0.5825
36.1454	0.7401	0.6224	0.7412	0.5956	0.7345	0.5928	0.6289	0.7302	0.5595	0.5824
36.2454	0.7426	0.6274	0.7446	0.597	0.7329	0.6212	0.6375	0.7328	0.56	0.5835
36.3454	0.7429	0.6391	0.743	0.5967	0.7304	0.6219	0.6363	0.7287	0.5602	0.5829
36.4453	0.7427	0.6156	0.736	0.5954	0.7321	0.6214	0.6335	0.7249	0.5579	0.5819
36.5453	0.7371	0.6169	0.7342	0.5932	0.7335	0.6278	0.639	0.7203	0.5591	0.5819
36.6454	0.739	0.6138	0.7405	0.5933	0.7268	0.627	0.6373	0.7227	0.5572	0.582
36.7454	0.738	0.6092	0.7396	0.5899	0.7136	0.6416	0.6348	0.7181	0.5558	0.5826
36.8454	0.7431	0.6091	0.7392	0.5919	0.7186	0.6471	0.6396	0.7203	0.5594	0.5818
36.9453	0.7457	0.6095	0.7346	0.5955	0.726	0.6525	0.6366	0.7184	0.557	0.5828
37.0453	0.7412	0.608	0.7408	0.592	0.7186	0.6549	0.6391	0.7139	0.5564	0.5825
37.1454	0.745	0.6074	0.7381	0.5918	0.7148	0.6534	0.6329	0.7127	0.5569	0.5819
37.2454	0.7384	0.6056	0.7332	0.5941	0.713	0.657	0.6374	0.7069	0.5562	0.5825
37.3454	0.7392	0.6027	0.7361	0.5931	0.6976	0.6592	0.6344	0.7044	0.5537	0.5813
37.4453	0.741	0.6049	0.7168	0.5903	0.6714	0.6667	0.6359	0.7004	0.5554	0.5696
37.5453	0.7381	0.6022	0.675	0.5903	0.6631	0.6653	0.6284	0.6944	0.5524	0.5739
37.6454	0.7324	0.6019	0.6635	0.5917	0.6342	0.6648	0.626	0.7019	0.5548	0.5823
37.7454	0.7293	0.6011	0.6567	0.5893	0.5788	0.667	0.6164	0.6909	0.5522	0.5741
37.8454	0.7338	0.5964	0.6506	0.5881	0.5728	0.6708	0.6184	0.6761	0.5533	0.5741
37.9453	0.7277	0.5965	0.6459	0.5874	0.565	0.6725	0.6297	0.6258	0.5488	0.5791
38.0453	0.7306	0.5967	0.6455	0.5844	0.5621	0.6644	0.5683	0.5985	0.5498	0.5586
38.1454	0.7253	0.5925	0.6436	0.587	0.5596	0.6607	0.5264	0.5896	0.5474	0.5526
38.2454	0.7272	0.592	0.6471	0.5851	0.5578	0.6658	0.5233	0.5877	0.5449	0.5544
38.3454	0.7123	0.5948	0.6466	0.5843	0.559	0.6675	0.5239	0.5857	0.5458	0.5535
38.4453	0.7092	0.5915	0.6472	0.5846	0.5582	0.6641	0.5234	0.5788	0.5468	0.5531
38.5453	0.7116	0.5926	0.6419	0.5826	0.5556	0.6664	0.5194	0.5758	0.5487	0.5517
38.7198	0.7109	0.5958	0.6446	0.5714	0.5566	0.6659	0.5148	0.5714	0.5449	0.5514
38.8198	0.7104	0.6102	0.6451	0.5713	0.5592	0.6633	0.5141	0.5691	0.5477	0.5499
38.9198	0.7095	0.6067	0.6431	0.57	0.5602	0.6651	0.5136	0.5659	0.5451	0.55
39.0198	0.7087	0.6108	0.6454	0.5696	0.5583	0.6607	0.5128	0.561	0.5445	0.5499
39.1198	0.7087	0.6182	0.6414	0.569	0.5604	0.6648	0.5158	0.5632	0.5457	0.5493
39.2198	0.7111	0.6162	0.643	0.569	0.5548	0.6565	0.5137	0.5596	0.5444	0.5484
39.3198	0.712	0.63	0.641	0.568	0.5584	0.656	0.5144	0.5595	0.5455	0.5472
39.4198	0.7109	0.618	0.6448	0.5688	0.5583	0.658	0.515	0.5582	0.5455	0.5486
39.5198	0.7102	0.6218	0.6418	0.5703	0.5546	0.6506	0.5134	0.5564	0.5456	0.5485
39.6198	0.7127	0.6223	0.6414	0.571	0.5583	0.662	0.5167	0.554	0.5643	0.5491
39.7198	0.7121	0.6329	0.641	0.5681	0.5566	0.6479	0.514	0.5573	0.6234	0.5493
39.8198	0.7117	0.6291	0.6449	0.5637	0.5591	0.6596	0.5142	0.5554	0.6347	0.5503
39.9198	0.7111	0.6327	0.6433	0.5635	0.5549	0.6363	0.5126	0.553	0.6359	0.5498
40.0198	0.7144	0.6312	0.6444	0.561	0.5555	0.6494	0.5128	0.5559	0.638	0.558
40.1198	0.714	0.6373	0.6422	0.5606	0.5566	0.637	0.5123	0.5526	0.6386	0.5524
40.2198	0.7145	0.6379	0.6419	0.5615	0.5562	0.628	0.508	0.5516	0.6391	0.5503
40.3198	0.7125	0.641	0.6445	0.5575	0.5562	0.6265	0.5103	0.5515	0.642	0.5491
40.4198	0.7109	0.644	0.6441	0.5598	0.5553	0.623	0.5091	0.5524	0.6488	0.5522
40.5198	0.7101	0.6453	0.6471	0.559	0.5564	0.6161	0.5107	0.5554	0.6534	0.5601
40.6198	0.71	0.6439	0.7176	0.5575	0.5584	0.6099	0.5119	0.5535	0.6496	0.5579
40.7198	0.7104	0.6486	0.7524	0.558	0.6815	0.6131	0.5122	0.5574	0.6465	0.5615
40.8198	0.7115	0.6509	0.7515	0.5592	0.7107	0.6144	0.5147	0.5568	0.6483	0.5636
40.9198	0.7343	0.6502	0.7549	0.5622	0.7189	0.6095	0.5134	0.561	0.6532	0.5745
41.0198	0.7314	0.6512	0.7567	0.5618	0.7163	0.6115	0.5135	0.5584	0.6513	0.5648
41.1198	0.7338	0.6501	0.7575	0.5604	0.7116	0.6032	0.5145	0.5605	0.6469	0.5701
41.2198	0.7386	0.6542	0.7578	0.5598	0.7148	0.5973	0.5469	0.5597	0.646	0.5689
41.3198	0.734	0.6491	0.7517	0.5608	0.7219	0.6052	0.5747	0.5669	0.644	0.5748
41.4198	0.7368	0.6519	0.7537	0.5604	0.7201	0.6003	0.6261	0.5705	0.6454	0.5737
41.5198	0.7367	0.6526	0.7545	0.5593	0.7241	0.6008	0.6322	0.5757	0.6417	0.5742
41.6198	0.7338	0.644	0.7451	0.5531	0.7232	0.584	0.6269	0.5802	0.6385	0.5684
41.7198	0.7353	0.6525	0.7538	0.5643	0.737	0.5845	0.6316	0.6059	0.6461	0.5776
41.8199	0.7376	0.6526	0.7497	0.5641	0.7396	0.5809	0.6344	0.6112	0.6451	0.5777
41.9199	0.7433	0.6517	0.7508	0.5682	0.7368	0.5831	0.6381	0.6096	0.6432	0.5769
42.0199	0.7397	0.6456	0.7473	0.5713	0.7327	0.5816	0.6377	0.6136	0.6389	0.5759
42.1199	0.742	0.6217	0.75	0.5739	0.7332	0.5824	0.6434	0.6237	0.64	0.5772
42.2199	0.7407	0.6159	0.7451	0.5753	0.7319	0.5806	0.6421	0.6539	0.6416	0.5785
42.3199	0.7405	0.6282	0.7465	0.5767	0.7287	0.5808	0.6412	0.6505	0.6417	0.5744
42.4199	0.7391	0.6338	0.7477	0.5765	0.726	0.5806	0.6446	0.6866	0.6415	0.5808
42.5199	0.7387	0.6139	0.7431	0.5803	0.7271	0.5793	0.6445	0.7016	0.6429	0.5774
42.6199	0.7379	0.6102	0.7435	0.5765	0.7218	0.5785	0.64	0.7067	0.6436	0.5775
42.7199	0.7427	0.626	0.741	0.5771	0.7237	0.5797	0.6375	0.7154	0.6395	0.5756
42.8199	0.7392	0.6113	0.7481	0.5737	0.7274	0.5773	0.6365	0.7126	0.6406	0.5662
42.9199	0.7382	0.6057	0.7432	0.5753	0.723	0.5761	0.6368	0.7139	0.6407	0.5654
43.0199	0.7433	0.6053	0.7436	0.5802	0.7309	0.5784	0.6358	0.726	0.6444	0.5784
43.1199	0.7404	0.605	0.7379	0.5754	0.7252	0.5778	0.6359	0.7288	0.6407	0.5701
43.2199	0.7412	0.602	0.7451	0.5788	0.7276	0.5742	0.6345	0.726	0.6431	0.5629
43.3199	0.7418	0.6012	0.7422	0.5797	0.7326	0.5745	0.6336	0.7253	0.6417	0.5613
43.4199	0.7276	0.6004	0.7491	0.5828	0.7221	0.5745	0.6322	0.7203	0.6424	0.5562
43.5199	0.7393	0.6009	0.7493	0.5877	0.7341	0.5742	0.6312	0.7299	0.6295	0.556
43.6199	0.739	0.5996	0.7428	0.5923	0.7204	0.5765	0.6311	0.7298	0.6342	0.5575
43.7199	0.7483	0.5981	0.7437	0.5908	0.73	0.5731	0.6259	0.7238	0.6136	0.5554
43.8199	0.7424	0.5964	0.745	0.5915	0.7277	0.5747	0.6254	0.7282	0.6067	0.5544
43.9199	0.7335	0.5963	0.7398	0.5855	0.7286	0.573	0.6277	0.7228	0.5882	0.5532
44.0199	0.7436	0.5963	0.7458	0.5881	0.7197	0.5769	0.6262	0.7196	0.5956	0.5551
44.1199	0.7293	0.5957	0.7411	0.5905	0.722	0.5753	0.6286	0.7169	0.5911	0.5537
44.2199	0.7433	0.5971	0.7357	0.5892	0.7199	0.5744	0.6238	0.7157	0.5934	0.5538
44.3199	0.7421	0.5946	0.7369	0.5884	0.7265	0.5722	0.6214	0.7109	0.5825	0.5528
44.4199	0.736	0.5966	0.7439	0.5907	0.7311	0.6138	0.6209	0.7141	0.5859	0.5517
44.5199	0.7217	0.5967	0.7409	0.5884	0.7168	0.6628	0.6204	0.71	0.5894	0.553
44.6199	0.7202	0.595	0.7331	0.5916	0.7188	0.6723	0.6318	0.7074	0.5955	0.5527
44.7199	0.7197	0.5966	0.7309	0.5904	0.7161	0.6713	0.6151	0.71	0.573	0.5513
44.8199	0.7213	0.597	0.7413	0.5874	0.707	0.6683	0.5932	0.7016	0.5518	0.5505
44.9199	0.7206	0.6112	0.7325	0.5871	0.7281	0.6697	0.6237	0.7022	0.5429	0.5499
45.0199	0.7159	0.6224	0.7332	0.5875	0.7187	0.6678	0.5938	0.6952	0.5422	0.5487
45.1199	0.7132	0.6241	0.7329	0.5838	0.7131	0.6673	0.6114	0.6907	0.5426	0.5502
45.2199	0.7144	0.6275	0.737	0.5887	0.7052	0.6674	0.5883	0.6942	0.5427	0.55
45.3199	0.7166	0.6307	0.7329	0.588	0.719	0.674	0.6199	0.6923	0.5443	0.5511
45.4199	0.714	0.6333	0.7236	0.5882	0.7068	0.6664	0.5879	0.6761	0.5439	0.5506
45.5199	0.716	0.6378	0.7427	0.5869	0.722	0.6631	0.5545	0.6221	0.5415	0.5488
45.6199	0.7181	0.6416	0.7385	0.5888	0.7091	0.6635	0.5229	0.6094	0.543	0.5504
45.7199	0.7187	0.6376	0.7463	0.5862	0.7276	0.6585	0.5149	0.6073	0.543	0.5482
45.8199	0.7131	0.6437	0.6879	0.5841	0.7172	0.6569	0.5177	0.6045	0.5421	0.5559
45.9199	0.718	0.6397	0.6564	0.5797	0.7152	0.6625	0.514	0.5958	0.5402	0.5532
46.0199	0.7179	0.6452	0.6464	0.5825	0.7106	0.6581	0.5153	0.578	0.5396	0.5549
46.1199	0.7135	0.6423	0.6463	0.5818	0.706	0.6585	0.5151	0.5685	0.5381	0.5523
46.2199	0.7169	0.6505	0.6488	0.5863	0.7066	0.6624	0.5177	0.5688	0.5411	0.5565
46.3199	0.7129	0.6464	0.6491	0.5842	0.6966	0.6592	0.5163	0.5649	0.5387	0.5541
46.4199	0.7205	0.6513	0.6471	0.5737	0.6989	0.6594	0.5125	0.5595	0.5391	0.555
46.5199	0.7187	0.6528	0.6468	0.5741	0.6789	0.6588	0.5155	0.5591	0.5399	0.5567
46.6199	0.7143	0.6517	0.6728	0.5714	0.6833	0.6602	0.5141	0.559	0.54	0.5563
46.7199	0.717	0.651	0.6937	0.5674	0.6619	0.6526	0.5153	0.5581	0.5415	0.5538
46.8199	0.7164	0.6513	0.6877	0.5606	0.6816	0.6552	0.5107	0.5543	0.5409	0.5544
46.9199	0.7121	0.649	0.6845	0.5556	0.6039	0.6565	0.5136	0.5519	0.5388	0.5589
47.0199	0.7141	0.6478	0.6941	0.5595	0.549	0.6524	0.5118	0.5501	0.5392	0.561
47.1199	0.7152	0.6482	0.6897	0.5567	0.5414	0.6506	0.5138	0.5502	0.5397	0.5647
47.2199	0.7149	0.6476	0.6802	0.557	0.5409	0.6517	0.5125	0.5473	0.5393	0.5643
47.3199	0.7116	0.6471	0.6921	0.5585	0.5436	0.6488	0.512	0.5453	0.54	0.5645
47.4199	0.7145	0.6446	0.6748	0.5552	0.5437	0.644	0.5121	0.5442	0.5396	0.5606
47.5199	0.7132	0.6456	0.6772	0.5583	0.5446	0.6285	0.5107	0.547	0.5379	0.5623
47.6199	0.7299	0.6459	0.6988	0.5545	0.5439	0.6511	0.513	0.544	0.5406	0.5601
47.7199	0.745	0.6471	0.6965	0.5568	0.5475	0.6353	0.5107	0.5487	0.6563	0.5642
47.8199	0.7479	0.6483	0.7242	0.5557	0.5488	0.646	0.5112	0.5466	0.66	0.5614
47.9199	0.7423	0.6446	0.742	0.5581	0.5455	0.6298	0.5086	0.5487	0.6591	0.5635
48.0199	0.7382	0.6371	0.748	0.5565	0.5443	0.6085	0.5056	0.5437	0.6556	0.561
48.1199	0.741	0.643	0.7411	0.5591	0.5449	0.6062	0.5091	0.546	0.6542	0.5634
48.2199	0.7435	0.6242	0.7485	0.5603	0.5458	0.611	0.5099	0.5469	0.6505	0.5639
48.3199	0.7441	0.622	0.7434	0.5606	0.5434	0.6071	0.5127	0.5496	0.648	0.5683
48.4199	0.7478	0.6378	0.7528	0.5595	0.5433	0.6083	0.6051	0.5447	0.6443	0.5631
48.5199	0.7456	0.6203	0.7469	0.56	0.5469	0.611	0.6305	0.547	0.645	0.5596
48.6199	0.7476	0.6067	0.7462	0.5588	0.5457	0.61	0.6361	0.5534	0.6437	0.5613
48.7199	0.7451	0.6073	0.7551	0.5601	0.5471	0.6141	0.6329	0.5505	0.6394	0.5579
48.8199	0.7491	0.6254	0.7506	0.5588	0.5473	0.6072	0.6306	0.5556	0.6379	0.5585
48.9199	0.7464	0.6064	0.7515	0.5579	0.5507	0.6122	0.6294	0.5659	0.6379	0.5591
49.0199	0.7446	0.6029	0.7454	0.5585	0.5535	0.6042	0.6322	0.6095	0.6383	0.5578
49.1199	0.7438	0.6015	0.7469	0.558	0.5529	0.6098	0.634	0.6212	0.6352	0.5569
49.2199	0.7433	0.6114	0.7516	0.5584	0.556	0.6159	0.6374	0.6401	0.6368	0.5559
49.3199	0.7427	0.6005	0.7461	0.5604	0.555	0.6041	0.6338	0.6413	0.6401	0.5531
49.4199	0.7427	0.6006	0.7518	0.5584	0.5586	0.6198	0.6393	0.6664	0.6408	0.5552
49.5199	0.7423	0.5974	0.7506	0.5619	0.56	0.6169	0.6401	0.677	0.6381	0.5527
49.6199	0.7467	0.5975	0.743	0.5647	0.5592	0.6185	0.6402	0.6838	0.6394	0.5501
49.7199	0.744	0.6	0.7433	0.5693	0.5605	0.6189	0.6375	0.7004	0.6395	0.5493
49.8199	0.7441	0.6008	0.7495	0.5704	0.5612	0.6199	0.6393	0.7029	0.6388	0.5484
49.9199	0.7512	0.6016	0.7389	0.5676	0.5598	0.6149	0.6366	0.7049	0.6387	0.5499
50.0199	0.746	0.6032	0.7396	0.5697	0.6174	0.6229	0.6391	0.716	0.6399	0.5501
50.1199	0.7491	0.6025	0.7359	0.5691	0.7233	0.6254	0.6349	0.7234	0.6423	0.5477
50.2199	0.7517	0.6032	0.7474	0.5704	0.7493	0.6167	0.6342	0.7263	0.6376	0.5502
50.3199	0.7489	0.6062	0.7405	0.5749	0.758	0.6201	0.6338	0.7296	0.6391	0.55
50.4199	0.749	0.6069	0.7356	0.5735	0.7548	0.629	0.6334	0.726	0.637	0.5507
50.5199	0.7509	0.607	0.7412	0.5905	0.7519	0.6257	0.6368	0.7348	0.6358	0.5576
50.6199	0.7482	0.6096	0.7439	0.5951	0.7535	0.632	0.6346	0.7304	0.6398	0.5567
50.7199	0.7458	0.614	0.741	0.5948	0.7557	0.6328	0.6372	0.7346	0.6358	0.5613
50.8199	0.7507	0.617	0.7378	0.5947	0.7456	0.6278	0.6359	0.7293	0.6378	0.5605
50.9199	0.7413	0.6221	0.7446	0.5951	0.7523	0.6337	0.6349	0.7323	0.639	0.5615
51.0199	0.7465	0.6188	0.7466	0.5963	0.7466	0.6371	0.6384	0.7287	0.6335	0.5603
51.1199	0.7508	0.6229	0.7445	0.5897	0.7408	0.6214	0.6339	0.7317	0.6387	0.5628
51.2199	0.7459	0.62	0.7404	0.5888	0.7334	0.6353	0.6353	0.7283	0.6354	0.5618
51.3199	0.7478	0.6266	0.7393	0.5881	0.7329	0.6344	0.6289	0.7351	0.6406	0.5636
51.4199	0.7414	0.6308	0.7463	0.5904	0.7262	0.6461	0.6369	0.7259	0.6258	0.5653
51.5199	0.7283	0.6347	0.7387	0.5919	0.7275	0.6365	0.6275	0.7271	0.6161	0.5746
51.6199	0.7313	0.6303	0.7415	0.5885	0.7203	0.6426	0.6182	0.7239	0.6141	0.5731
51.7199	0.7248	0.634	0.7468	0.5875	0.7157	0.6294	0.6213	0.722	0.6138	0.573
51.8199	0.7271	0.6327	0.7376	0.5893	0.7217	0.6355	0.6078	0.7149	0.6104	0.5739
51.9199	0.7273	0.628	0.7378	0.5885	0.7163	0.6339	0.626	0.7148	0.6159	0.5748
52.0199	0.728	0.6355	0.7472	0.5881	0.7118	0.6366	0.5987	0.7113	0.5947	0.5741
52.1199	0.725	0.6306	0.7507	0.5866	0.7189	0.6483	0.6229	0.7089	0.5934	0.5733
52.2279	0.7277	0.6405	0.741	0.5887	0.7158	0.6441	0.5879	0.7022	0.5914	0.5742
52.3279	0.7267	0.6335	0.7396	0.5917	0.7128	0.6386	0.6159	0.7121	0.5941	0.5737
52.4279	0.7305	0.6441	0.748	0.5912	0.7141	0.6482	0.6126	0.705	0.5862	0.575
52.5279	0.7265	0.6335	0.7353	0.5865	0.7115	0.647	0.609	0.7026	0.5908	0.5725
52.6279	0.7252	0.6439	0.7343	0.5887	0.717	0.6432	0.5957	0.6869	0.5875	0.5699
52.7279	0.7279	0.6478	0.7348	0.5855	0.7101	0.6513	0.5867	0.6693	0.596	0.5689
52.8279	0.7233	0.6483	0.7283	0.5841	0.7035	0.6516	0.5702	0.5999	0.5833	0.5661
52.9279	0.7253	0.6492	0.7329	0.586	0.7015	0.6509	0.5225	0.5874	0.572	0.5661
53.0279	0.7293	0.6488	0.7451	0.5888	0.7069	0.6518	0.5138	0.5825	0.5725	0.5671
53.1279	0.7277	0.6506	0.7232	0.587	0.7115	0.651	0.5116	0.5802	0.5736	0.5676
53.2279	0.7233	0.6478	0.7274	0.5857	0.7033	0.6465	0.5109	0.5717	0.5747	0.5627
53.3279	0.7247	0.6453	0.7411	0.5831	0.6906	0.6478	0.5102	0.5673	0.5712	0.5591
53.4279	0.7227	0.6489	0.7321	0.5839	0.6987	0.6509	0.5098	0.5677	0.5968	0.558
53.5279	0.7235	0.6465	0.7318	0.5861	0.6999	0.6495	0.5108	0.5632	0.5683	0.5562
