# Supplementary material for: Upregulation of an inward rectifying K+ channel can rescue slow Ca2+ oscillations in K(ATP) channel deficient pancreatic islets
Source: PLoS Comput Biol. 2017 Jul 27;13(7):e1005686. doi: 10.1371/journal.pcbi.1005686 (PMC5549769; doi:10.1371/journal.pcbi.1005686)
Supplement: S7 Data — (TXT) [file pcbi.1005686.s008.txt]

#TG was applied at 31.6853 min., which is indicated by the gap.
Time (min)	R1	R2	R3	R4	R5	R6	R7	R8	R9	R10	R11	R12	R13	R14
0.0248	0.5976	0.5563	0.6566	0.5442	0.5175	0.4859	0.4851	0.465	0.4892	0.6329	0.537	0.5401	0.598	0.4518
0.1248	0.6063	0.5614	0.6631	0.5458	0.5249	0.489	0.49	0.4704	0.4883	0.6408	0.5397	0.5567	0.6032	0.4493
0.2247	0.6255	0.5641	0.6656	0.5498	0.5242	0.4905	0.491	0.4766	0.4973	0.6433	0.5448	0.5586	0.6086	0.4504
0.3247	0.6341	0.5672	0.6687	0.5497	0.5261	0.4927	0.4928	0.4742	0.4931	0.6559	0.5489	0.5601	0.6087	0.455
0.4248	0.6392	0.5685	0.6792	0.5463	0.5238	0.4922	0.4989	0.4755	0.4964	0.6542	0.5519	0.5721	0.6058	0.4583
0.5247	0.6375	0.5675	0.68	0.5481	0.5259	0.4907	0.5027	0.4785	0.4991	0.6568	0.5557	0.5582	0.6031	0.4603
0.6248	0.6289	0.5672	0.6833	0.5545	0.5293	0.4951	0.5079	0.4812	0.5104	0.6627	0.5751	0.5753	0.6063	0.4647
0.7248	0.6325	0.5673	0.6868	0.5539	0.5288	0.5077	0.6009	0.4869	0.5116	0.6645	0.5874	0.5708	0.6047	0.4755
0.8247	0.6289	0.5729	0.6914	0.5587	0.5325	0.5094	0.644	0.4905	0.5221	0.6688	0.5977	0.5727	0.6014	0.4781
0.9247	0.6287	0.5772	0.6877	0.5606	0.5359	0.5189	0.675	0.4937	0.5232	0.6625	0.6055	0.5866	0.6005	0.4718
1.0248	0.6219	0.6123	0.692	0.5649	0.5409	0.5226	0.6918	0.4999	0.5316	0.6593	0.6163	0.5874	0.6025	0.4762
1.1247	0.6288	0.65	0.6899	0.5668	0.5427	0.5281	0.7063	0.4977	0.5316	0.6599	0.6242	0.5824	0.602	0.474
1.2248	0.634	0.6789	0.6901	0.5695	0.5437	0.5301	0.7146	0.5068	0.5374	0.6608	0.6289	0.5882	0.6062	0.4777
1.3248	0.6418	0.6983	0.6873	0.6108	0.5467	0.5312	0.7206	0.5082	0.5872	0.6525	0.637	0.7027	0.6093	0.4773
1.4388	0.6507	0.717	0.6876	0.6649	0.5488	0.5281	0.7322	0.5097	0.6163	0.6497	0.6432	0.7559	0.6113	0.4831
1.5388	0.659	0.7243	0.6888	0.693	0.5597	0.5334	0.7312	0.5105	0.6334	0.6446	0.6476	0.7756	0.6139	0.4893
1.6388	0.6733	0.7351	0.6856	0.7075	0.599	0.5427	0.7302	0.5149	0.645	0.6441	0.6518	0.7916	0.6149	0.4893
1.7388	0.6832	0.7503	0.6879	0.7195	0.6287	0.5532	0.7374	0.5177	0.6551	0.639	0.6539	0.8046	0.6195	0.4917
1.8388	0.6846	0.7464	0.6858	0.728	0.6473	0.5479	0.7369	0.5162	0.6602	0.638	0.6556	0.8125	0.6207	0.4943
1.9388	0.6886	0.7503	0.6804	0.7502	0.6558	0.554	0.7374	0.5192	0.6682	0.6272	0.655	0.8089	0.6223	0.4969
2.0388	0.6945	0.7532	0.6808	0.7522	0.6703	0.5548	0.7415	0.5179	0.6699	0.6264	0.654	0.8101	0.6193	0.4982
2.1388	0.6922	0.7536	0.6801	0.7552	0.6755	0.5573	0.7395	0.5236	0.6744	0.6251	0.656	0.8206	0.6212	0.5035
2.2388	0.6982	0.7586	0.6783	0.7542	0.6815	0.5647	0.7514	0.5221	0.6737	0.6235	0.6554	0.8251	0.6208	0.5053
2.3388	0.6872	0.7555	0.676	0.7625	0.679	0.559	0.7466	0.5252	0.6804	0.6173	0.6557	0.8232	0.6203	0.5066
2.4388	0.6999	0.7633	0.6731	0.7612	0.6816	0.6214	0.7478	0.5275	0.6779	0.6172	0.6538	0.8233	0.6208	0.5121
2.5388	0.7034	0.7641	0.6758	0.7662	0.6957	0.6613	0.7581	0.5319	0.685	0.6122	0.6569	0.8214	0.623	0.5174
2.6388	0.7035	0.7557	0.6848	0.7668	0.6998	0.6884	0.7578	0.5365	0.6855	0.6161	0.6571	0.8231	0.6282	0.5162
2.7388	0.7043	0.7554	0.6951	0.7677	0.6996	0.6962	0.756	0.5329	0.6816	0.6161	0.6578	0.8214	0.6322	0.5143
2.8388	0.7022	0.7586	0.701	0.7735	0.7007	0.704	0.7592	0.5304	0.6848	0.6142	0.6553	0.8294	0.6381	0.5155
2.9388	0.6917	0.7633	0.7165	0.7755	0.7016	0.7096	0.7603	0.5338	0.6865	0.6141	0.6608	0.8248	0.6472	0.61
3.0388	0.6901	0.7683	0.7182	0.7789	0.7029	0.715	0.7602	0.5339	0.6876	0.6124	0.6618	0.8225	0.663	0.6691
3.1388	0.6787	0.7659	0.7225	0.7833	0.7024	0.7191	0.7613	0.5394	0.695	0.614	0.6695	0.8278	0.674	0.6978
3.2388	0.6723	0.7692	0.7239	0.7817	0.7066	0.7216	0.7645	0.5433	0.6933	0.6151	0.6681	0.8264	0.6805	0.7121
3.3388	0.6682	0.7654	0.7287	0.7743	0.7093	0.7241	0.7636	0.552	0.6972	0.6126	0.6698	0.8269	0.6821	0.7266
3.4388	0.658	0.7682	0.7288	0.7798	0.7093	0.7331	0.7681	0.6425	0.6984	0.6099	0.6706	0.8252	0.6897	0.7471
3.5388	0.6539	0.7701	0.7355	0.7863	0.7137	0.742	0.7693	0.6853	0.6993	0.6168	0.6712	0.8242	0.6926	0.7507
3.6388	0.656	0.7694	0.7328	0.7906	0.7181	0.7374	0.7655	0.7045	0.699	0.614	0.6713	0.8153	0.694	0.7632
3.7388	0.6458	0.766	0.7316	0.7869	0.7191	0.7368	0.7645	0.7285	0.7018	0.608	0.6689	0.8147	0.7011	0.7654
3.8388	0.642	0.7651	0.7343	0.7816	0.7158	0.7428	0.7646	0.7349	0.6992	0.6134	0.6718	0.8173	0.7062	0.7698
3.9388	0.6402	0.7666	0.7328	0.7741	0.7152	0.74	0.7618	0.748	0.7005	0.6098	0.6693	0.8217	0.7115	0.7681
4.0388	0.6369	0.7644	0.7338	0.7827	0.7173	0.7397	0.7641	0.7566	0.7091	0.6106	0.6729	0.8144	0.7142	0.767
4.1388	0.6338	0.7686	0.7332	0.7768	0.7104	0.7348	0.7648	0.7602	0.7072	0.6122	0.6674	0.8025	0.714	0.772
4.2388	0.6333	0.7684	0.7344	0.7722	0.708	0.7348	0.7666	0.7703	0.7062	0.6091	0.6691	0.8054	0.7132	0.7712
4.3388	0.6279	0.7634	0.7349	0.7765	0.7071	0.7362	0.7649	0.7652	0.7037	0.6097	0.6675	0.8106	0.7143	0.7759
4.4388	0.6262	0.7674	0.7361	0.774	0.7076	0.7405	0.7656	0.7716	0.7024	0.6084	0.6678	0.8062	0.7145	0.7711
4.5388	0.6201	0.7638	0.7482	0.7787	0.7082	0.7381	0.7683	0.7718	0.7063	0.6066	0.6629	0.7967	0.7078	0.7695
4.6388	0.619	0.7688	0.7522	0.773	0.6966	0.7369	0.7677	0.7707	0.7055	0.6078	0.665	0.798	0.7068	0.7725
4.7388	0.6182	0.7616	0.7486	0.7727	0.6978	0.7339	0.764	0.7658	0.7005	0.6051	0.6575	0.7879	0.6994	0.7678
4.8388	0.6195	0.7668	0.7519	0.7695	0.694	0.7343	0.7678	0.7745	0.7019	0.6066	0.6564	0.7865	0.698	0.76
4.9388	0.6092	0.7651	0.7506	0.7694	0.6906	0.734	0.7641	0.7665	0.6954	0.6089	0.6545	0.7849	0.6936	0.7618
5.0388	0.6085	0.7607	0.7529	0.76	0.6895	0.7286	0.7634	0.7684	0.6956	0.6499	0.654	0.7834	0.6916	0.7613
5.1388	0.6114	0.7532	0.758	0.7568	0.6861	0.73	0.7592	0.7707	0.6933	0.6806	0.6539	0.7831	0.6863	0.754
5.2388	0.6099	0.7388	0.759	0.7545	0.6836	0.7248	0.7635	0.7592	0.6931	0.6984	0.6534	0.7813	0.6804	0.757
5.3388	0.613	0.7332	0.7632	0.7493	0.6823	0.7309	0.763	0.7681	0.6927	0.7142	0.6512	0.7759	0.6768	0.7611
5.4388	0.6122	0.727	0.7635	0.7451	0.6673	0.7244	0.7554	0.7621	0.6942	0.7194	0.6513	0.7736	0.6716	0.7585
5.5388	0.6083	0.7186	0.7646	0.7451	0.6604	0.7214	0.7569	0.7574	0.696	0.7265	0.6499	0.7699	0.6678	0.7473
5.6388	0.6003	0.7071	0.7633	0.7428	0.6582	0.7215	0.7493	0.7543	0.6973	0.7262	0.6464	0.7574	0.6645	0.7492
5.7388	0.6071	0.6967	0.7578	0.7505	0.6526	0.7135	0.7457	0.7459	0.689	0.7324	0.643	0.7378	0.6581	0.7403
5.8388	0.6049	0.699	0.7591	0.7521	0.6512	0.7129	0.7467	0.751	0.6887	0.7327	0.6405	0.7204	0.6533	0.7395
5.9388	0.604	0.6878	0.7571	0.7504	0.6486	0.7118	0.7448	0.7461	0.6893	0.7401	0.6406	0.7059	0.6495	0.7357
6.0388	0.6034	0.6821	0.7625	0.7562	0.6422	0.7128	0.7423	0.7486	0.6903	0.7374	0.6341	0.6962	0.6486	0.7345
6.1388	0.5968	0.6828	0.7614	0.7574	0.6451	0.7105	0.7463	0.745	0.6882	0.736	0.6324	0.6903	0.6472	0.7316
6.2388	0.603	0.6731	0.7583	0.7496	0.6397	0.7063	0.7482	0.7499	0.6921	0.7427	0.6281	0.681	0.645	0.7259
6.3388	0.5976	0.6671	0.7564	0.7464	0.6328	0.7086	0.7379	0.7456	0.689	0.735	0.6218	0.6724	0.6416	0.7194
6.4388	0.5925	0.6683	0.7542	0.7338	0.6296	0.7037	0.7417	0.7403	0.6883	0.7365	0.6188	0.6656	0.6394	0.7166
6.5388	0.5963	0.6672	0.7514	0.71	0.6249	0.6964	0.7368	0.7301	0.6869	0.7378	0.6132	0.6609	0.6356	0.713
6.6388	0.5967	0.6607	0.7482	0.6941	0.6232	0.6938	0.7345	0.7176	0.6848	0.7301	0.6094	0.651	0.6334	0.7071
6.7388	0.5887	0.6574	0.7493	0.6861	0.6215	0.6945	0.7318	0.7161	0.6863	0.7311	0.6023	0.6452	0.6325	0.6946
6.8388	0.5921	0.6547	0.7476	0.6856	0.6161	0.6797	0.7328	0.7101	0.6822	0.7339	0.5999	0.6387	0.6343	0.6909
6.9388	0.5946	0.6535	0.7491	0.6757	0.617	0.6831	0.7355	0.7003	0.6873	0.7303	0.5969	0.638	0.6373	0.6851
7.0388	0.5946	0.6518	0.7495	0.6716	0.6129	0.6741	0.7293	0.695	0.6852	0.7318	0.5954	0.635	0.6341	0.6522
7.1388	0.5996	0.6524	0.7479	0.6674	0.6101	0.673	0.7294	0.6897	0.6789	0.7277	0.5898	0.6309	0.6357	0.633
7.2388	0.5993	0.6489	0.7419	0.6624	0.6113	0.6619	0.7306	0.6841	0.6812	0.7256	0.5858	0.633	0.6349	0.6213
7.3388	0.5884	0.6445	0.7436	0.6586	0.6103	0.6418	0.7285	0.6693	0.6771	0.7313	0.5839	0.6301	0.6376	0.6075
7.4388	0.592	0.6437	0.743	0.6502	0.6065	0.6353	0.7195	0.6532	0.6766	0.7293	0.5816	0.6198	0.638	0.6036
7.5388	0.5912	0.6417	0.7402	0.6482	0.6061	0.6289	0.7209	0.6388	0.6792	0.7263	0.5773	0.6194	0.6367	0.5961
7.6388	0.5894	0.6397	0.7386	0.6433	0.6059	0.6217	0.7137	0.6367	0.6734	0.7224	0.5757	0.6159	0.6351	0.5904
7.7388	0.5858	0.6372	0.7357	0.6402	0.6019	0.6216	0.713	0.6272	0.6736	0.7242	0.5726	0.6143	0.6409	0.5816
7.8388	0.6682	0.6389	0.7383	0.6419	0.605	0.6146	0.7093	0.6231	0.6734	0.7196	0.5713	0.6153	0.6448	0.5793
7.9388	0.6803	0.6364	0.7397	0.6408	0.6019	0.6134	0.7062	0.6154	0.6793	0.7213	0.5703	0.6081	0.6509	0.5725
8.0388	0.7013	0.6358	0.7406	0.6359	0.5994	0.6107	0.7041	0.6081	0.6741	0.7161	0.5701	0.6066	0.6596	0.5691
8.1388	0.7067	0.6335	0.737	0.6344	0.5997	0.6018	0.7	0.6041	0.6754	0.7164	0.5702	0.6042	0.6642	0.5659
8.2388	0.7171	0.6341	0.7379	0.6366	0.6021	0.598	0.6928	0.6023	0.6752	0.7137	0.5719	0.6037	0.6737	0.5653
8.3388	0.7213	0.6341	0.7391	0.6311	0.5997	0.5986	0.6912	0.5983	0.6826	0.7167	0.5731	0.6062	0.6814	0.5647
8.4388	0.7269	0.6315	0.7376	0.6313	0.6001	0.596	0.6869	0.5954	0.6803	0.7144	0.5783	0.6013	0.6888	0.5576
8.5388	0.7346	0.6304	0.74	0.6311	0.5953	0.5905	0.6848	0.5909	0.6801	0.7169	0.5774	0.6019	0.692	0.5537
8.6388	0.7317	0.6313	0.7419	0.6312	0.5962	0.5859	0.6787	0.5879	0.6844	0.7149	0.5787	0.6013	0.7035	0.5496
8.7388	0.7378	0.6323	0.7452	0.6269	0.599	0.5848	0.6787	0.5819	0.6859	0.7155	0.5823	0.6003	0.7135	0.5479
8.8388	0.7345	0.6282	0.7468	0.6256	0.5965	0.5855	0.6775	0.5806	0.686	0.7148	0.5832	0.5976	0.7176	0.5447
8.9388	0.7381	0.6279	0.7442	0.6263	0.5968	0.5802	0.676	0.5812	0.6875	0.7182	0.5983	0.6001	0.7223	0.544
9.0388	0.7379	0.6299	0.746	0.6227	0.5974	0.5765	0.6725	0.5735	0.6902	0.7178	0.6196	0.601	0.7246	0.539
9.1388	0.7408	0.6283	0.7445	0.6215	0.5982	0.5766	0.67	0.5742	0.6909	0.7149	0.64	0.5967	0.7265	0.5418
9.2388	0.7463	0.6305	0.7482	0.6242	0.5972	0.5761	0.6784	0.5728	0.6944	0.7143	0.6535	0.5953	0.7296	0.538
9.3388	0.7374	0.6287	0.7454	0.6232	0.5973	0.5737	0.6758	0.5649	0.6942	0.709	0.6631	0.5985	0.7294	0.5365
9.4388	0.7329	0.6276	0.7422	0.6233	0.5967	0.573	0.6834	0.566	0.6915	0.707	0.673	0.6027	0.7313	0.534
9.5388	0.7384	0.6273	0.741	0.6187	0.5977	0.5719	0.6849	0.5655	0.6953	0.7072	0.6816	0.6013	0.7326	0.534
9.6388	0.7343	0.627	0.7411	0.6224	0.594	0.5713	0.6832	0.5642	0.6894	0.7017	0.6853	0.6007	0.7338	0.5296
9.7388	0.7326	0.625	0.737	0.6175	0.5929	0.5698	0.6806	0.5602	0.6883	0.6912	0.687	0.6002	0.7322	0.5287
9.8388	0.735	0.6296	0.7417	0.6198	0.5969	0.5687	0.6791	0.5625	0.6867	0.6864	0.6916	0.5986	0.7309	0.5257
9.9388	0.7337	0.6272	0.7371	0.6148	0.597	0.5674	0.6798	0.5604	0.685	0.6867	0.6948	0.601	0.7297	0.5255
10.0388	0.7232	0.6275	0.7333	0.6169	0.5951	0.5688	0.677	0.557	0.6823	0.6776	0.6969	0.5972	0.7298	0.5263
10.1388	0.7232	0.6267	0.7301	0.6165	0.5956	0.5706	0.6852	0.556	0.6788	0.678	0.6978	0.5962	0.7281	0.5278
10.2388	0.7177	0.6259	0.73	0.617	0.5947	0.5676	0.6807	0.5556	0.6752	0.6715	0.6975	0.5971	0.7292	0.5251
10.3388	0.7083	0.6282	0.7274	0.6199	0.5989	0.5665	0.6788	0.5533	0.6588	0.6666	0.6986	0.5952	0.7254	0.5216
10.4388	0.7128	0.6248	0.7238	0.616	0.5992	0.5725	0.6756	0.5513	0.6523	0.6664	0.6991	0.5975	0.7241	0.5202
10.5388	0.7053	0.6323	0.7243	0.6119	0.5954	0.5702	0.6676	0.5512	0.6434	0.6619	0.694	0.5954	0.7217	0.5187
10.6388	0.715	0.6961	0.723	0.6186	0.5982	0.5703	0.6647	0.5513	0.6452	0.6575	0.6935	0.5956	0.7255	0.5184
10.7388	0.7126	0.731	0.7233	0.6181	0.5959	0.5678	0.6628	0.5468	0.6365	0.6563	0.6957	0.5965	0.7283	0.5165
10.8388	0.7048	0.7482	0.7198	0.6156	0.5928	0.5634	0.6529	0.5467	0.6329	0.6507	0.6892	0.5937	0.7272	0.519
10.9388	0.7025	0.7633	0.7237	0.6208	0.6058	0.5667	0.6461	0.551	0.6307	0.6477	0.6929	0.5967	0.731	0.5166
11.0388	0.6957	0.7818	0.7223	0.624	0.6625	0.5717	0.6211	0.5528	0.6277	0.6482	0.6898	0.5954	0.733	0.5159
11.1388	0.6978	0.7862	0.7231	0.631	0.6879	0.5737	0.6175	0.5528	0.6202	0.6462	0.6882	0.5944	0.734	0.517
11.2388	0.6882	0.7886	0.7225	0.6265	0.7005	0.5727	0.6084	0.5488	0.6215	0.6426	0.6891	0.5929	0.7323	0.5134
11.3388	0.6966	0.7938	0.7233	0.6231	0.7093	0.5691	0.6042	0.5456	0.62	0.6432	0.6908	0.5938	0.731	0.5154
11.4388	0.6945	0.8015	0.7243	0.6336	0.7145	0.567	0.5996	0.549	0.618	0.638	0.6869	0.5938	0.7309	0.5153
11.5388	0.6955	0.8052	0.7221	0.6297	0.7237	0.5682	0.5967	0.5503	0.616	0.6361	0.6854	0.5913	0.7299	0.5157
11.6388	0.691	0.8014	0.7198	0.631	0.7304	0.5684	0.5927	0.5464	0.6155	0.6344	0.6839	0.5905	0.7261	0.5138
11.7388	0.6963	0.8069	0.7207	0.6788	0.7404	0.5683	0.5888	0.5462	0.612	0.6316	0.6828	0.5886	0.7272	0.5174
11.8388	0.6919	0.8083	0.7274	0.7367	0.7414	0.5704	0.5827	0.5483	0.6114	0.6341	0.6816	0.593	0.7232	0.5189
11.9388	0.6902	0.8137	0.7352	0.7593	0.7451	0.5711	0.5814	0.5445	0.6122	0.6331	0.686	0.6776	0.7225	0.5149
12.0388	0.6838	0.8111	0.7334	0.7768	0.7447	0.5695	0.5772	0.5436	0.6077	0.6307	0.6861	0.7448	0.722	0.5134
12.1388	0.6847	0.8068	0.7347	0.7922	0.7467	0.569	0.5787	0.5459	0.6068	0.6315	0.685	0.7916	0.7181	0.5132
12.2388	0.6813	0.8089	0.7383	0.805	0.7484	0.5705	0.5754	0.5458	0.6071	0.6331	0.6833	0.8021	0.7155	0.5144
12.3388	0.6859	0.8075	0.7374	0.8147	0.7515	0.5685	0.571	0.5445	0.6078	0.6291	0.6824	0.8196	0.7136	0.5147
12.4388	0.681	0.8101	0.7397	0.8194	0.7494	0.5691	0.5734	0.5465	0.6042	0.6294	0.6814	0.8287	0.7115	0.5119
12.5388	0.6788	0.8138	0.7363	0.8227	0.7463	0.5695	0.5684	0.5453	0.6014	0.6285	0.6802	0.8422	0.7122	0.511
12.6388	0.6858	0.8108	0.7427	0.8295	0.7522	0.5662	0.5682	0.5456	0.5997	0.6288	0.6824	0.8376	0.711	0.5101
12.7388	0.6823	0.8047	0.7485	0.832	0.7508	0.5666	0.5678	0.5476	0.6015	0.6273	0.6779	0.8427	0.7081	0.5175
12.8388	0.6836	0.8066	0.7497	0.8265	0.7484	0.5677	0.5675	0.5455	0.6017	0.6287	0.6789	0.8476	0.707	0.5174
12.9388	0.6974	0.8102	0.7506	0.829	0.7451	0.5659	0.5669	0.5451	0.6003	0.6272	0.6771	0.8416	0.7059	0.5137
13.0388	0.7081	0.8096	0.7527	0.8313	0.7512	0.5711	0.5681	0.5462	0.599	0.6267	0.6767	0.8488	0.7064	0.517
13.1388	0.716	0.8045	0.7462	0.8282	0.7383	0.5684	0.5644	0.5438	0.5944	0.625	0.6737	0.8446	0.7029	0.5141
13.2388	0.7212	0.8052	0.7362	0.8314	0.7344	0.5678	0.5644	0.5418	0.5968	0.6222	0.6749	0.8491	0.7022	0.5136
13.3388	0.7219	0.8065	0.7301	0.83	0.734	0.5676	0.5626	0.5464	0.5952	0.6243	0.6758	0.8511	0.7039	0.5129
13.4388	0.722	0.8002	0.728	0.8226	0.733	0.5638	0.5647	0.5439	0.5928	0.6195	0.6741	0.8485	0.7004	0.5139
13.5388	0.726	0.8009	0.723	0.8239	0.7335	0.5694	0.5635	0.5451	0.595	0.6239	0.6748	0.8472	0.702	0.515
13.6388	0.7248	0.796	0.7192	0.8282	0.7271	0.5679	0.5642	0.5439	0.5923	0.6197	0.6733	0.8485	0.7012	0.516
13.7388	0.7368	0.7943	0.7203	0.8276	0.7249	0.5672	0.5705	0.5409	0.5945	0.6218	0.6696	0.8436	0.6995	0.518
13.8388	0.7315	0.79	0.7165	0.8291	0.7237	0.5754	0.5835	0.6219	0.5937	0.6195	0.6672	0.8389	0.6936	0.5154
13.9388	0.7329	0.7905	0.7158	0.8244	0.7313	0.6627	0.6386	0.67	0.5939	0.6243	0.6698	0.8432	0.6953	0.5169
14.0388	0.7372	0.7828	0.7143	0.8153	0.7339	0.7006	0.6886	0.7046	0.5959	0.6209	0.6687	0.8385	0.6951	0.5157
14.1388	0.7379	0.7797	0.7097	0.8226	0.7288	0.7195	0.7149	0.7244	0.6004	0.6246	0.6727	0.8365	0.6971	0.5185
14.2388	0.731	0.7692	0.7057	0.8242	0.7186	0.7313	0.7255	0.744	0.5931	0.6181	0.6729	0.8312	0.6975	0.513
14.3388	0.7377	0.7601	0.7059	0.8213	0.7083	0.7399	0.7452	0.7568	0.5973	0.6211	0.6752	0.8385	0.6969	0.6197
14.4388	0.7328	0.7559	0.712	0.8241	0.7018	0.7417	0.7576	0.768	0.5979	0.6217	0.6766	0.8302	0.6963	0.6668
14.5388	0.73	0.7546	0.7104	0.8212	0.6971	0.7492	0.7689	0.7746	0.6013	0.6226	0.6766	0.8262	0.698	0.694
14.6388	0.7304	0.7485	0.7051	0.8188	0.6911	0.7514	0.7684	0.7799	0.5988	0.6197	0.6761	0.8359	0.6943	0.7142
14.7388	0.7353	0.7418	0.7084	0.8156	0.6874	0.7592	0.7803	0.7872	0.5963	0.6616	0.6781	0.8271	0.6961	0.7358
14.8388	0.7394	0.7352	0.7082	0.8169	0.6849	0.7572	0.7832	0.7901	0.596	0.7019	0.6758	0.8255	0.6953	0.7609
14.9388	0.7312	0.7308	0.7085	0.8156	0.6785	0.7583	0.7825	0.787	0.6007	0.7227	0.6766	0.8191	0.6941	0.7692
15.0388	0.7262	0.7238	0.7044	0.8078	0.6719	0.7593	0.7831	0.7901	0.5954	0.734	0.6776	0.8172	0.6941	0.7854
15.1388	0.7371	0.7172	0.703	0.8046	0.6689	0.7621	0.7887	0.7912	0.5948	0.7461	0.6776	0.8063	0.6916	0.7825
15.2388	0.7324	0.7144	0.703	0.7963	0.6658	0.758	0.7899	0.7971	0.598	0.7514	0.6752	0.8021	0.6889	0.7913
15.3388	0.7295	0.7086	0.7008	0.7963	0.6662	0.7633	0.7952	0.7923	0.6001	0.7529	0.6764	0.8019	0.6912	0.795
15.4388	0.7354	0.7037	0.6969	0.791	0.6633	0.7616	0.796	0.7981	0.5994	0.759	0.6756	0.7963	0.6882	0.802
15.5388	0.7327	0.6994	0.6998	0.7997	0.6599	0.7628	0.7902	0.7943	0.598	0.7584	0.6771	0.798	0.6892	0.8025
15.6388	0.7354	0.6938	0.7012	0.7934	0.6543	0.7627	0.7932	0.7913	0.6036	0.7633	0.6763	0.7934	0.6893	0.8033
15.7388	0.7343	0.6909	0.7015	0.7899	0.6567	0.7631	0.7969	0.791	0.6512	0.7662	0.6812	0.795	0.6879	0.8054
15.8388	0.7268	0.6842	0.6958	0.7851	0.6544	0.7611	0.8005	0.7941	0.6739	0.7644	0.6776	0.7942	0.6877	0.8057
15.9388	0.7153	0.6818	0.6944	0.7847	0.6498	0.7632	0.799	0.7903	0.6909	0.7667	0.679	0.8013	0.6872	0.8078
16.0388	0.7016	0.681	0.6886	0.778	0.6505	0.7612	0.797	0.7867	0.7045	0.7661	0.6798	0.8145	0.6859	0.7974
16.1388	0.7107	0.6761	0.6904	0.7798	0.6456	0.7519	0.7954	0.7833	0.7146	0.7702	0.6866	0.8162	0.6857	0.7967
16.2388	0.693	0.6758	0.6861	0.7747	0.643	0.7508	0.7939	0.7813	0.718	0.7669	0.6874	0.8159	0.6811	0.7997
16.3388	0.6785	0.6722	0.6851	0.7703	0.642	0.7519	0.7951	0.7796	0.7202	0.7662	0.6842	0.8163	0.6809	0.7948
16.4388	0.6719	0.6692	0.6827	0.7676	0.6382	0.7444	0.7979	0.7752	0.7259	0.7602	0.6839	0.816	0.6818	0.7972
16.5388	0.6675	0.6654	0.6819	0.7683	0.6406	0.7485	0.7931	0.7761	0.7337	0.7626	0.6845	0.8032	0.6829	0.8006
16.6388	0.6646	0.6627	0.6838	0.7652	0.6384	0.7466	0.7911	0.773	0.7316	0.766	0.6817	0.8096	0.6834	0.7898
16.7388	0.6613	0.6624	0.6804	0.7654	0.636	0.7414	0.7873	0.7743	0.735	0.7646	0.6769	0.8132	0.6821	0.7838
16.8388	0.6559	0.6623	0.6809	0.7584	0.6336	0.7453	0.7866	0.7725	0.738	0.759	0.6733	0.8116	0.6803	0.7771
17.0426	0.6557	0.6571	0.7066	0.7457	0.6326	0.7401	0.7809	0.7656	0.7369	0.7601	0.6632	0.7941	0.6812	0.7661
17.1426	0.6467	0.6548	0.7245	0.7269	0.6293	0.7351	0.7828	0.7575	0.7347	0.7583	0.6635	0.7968	0.6776	0.7684
17.2426	0.6446	0.6535	0.7365	0.7157	0.6267	0.7313	0.7784	0.7567	0.7415	0.7617	0.6618	0.7861	0.6828	0.767
17.3426	0.6493	0.6531	0.7503	0.7113	0.6292	0.7356	0.7782	0.7586	0.7405	0.763	0.6578	0.782	0.6856	0.7714
17.4426	0.6393	0.6524	0.7549	0.7113	0.6261	0.7358	0.7769	0.7603	0.7396	0.7594	0.653	0.7664	0.6846	0.7754
17.5426	0.6436	0.651	0.7589	0.7045	0.6279	0.7334	0.7774	0.7472	0.7348	0.7598	0.6491	0.7465	0.685	0.7801
17.6426	0.6442	0.6516	0.7592	0.7035	0.6256	0.7363	0.776	0.7437	0.7391	0.7539	0.6474	0.7236	0.6834	0.7828
17.7426	0.6373	0.6509	0.7727	0.6905	0.6253	0.7314	0.7767	0.7422	0.7417	0.7557	0.6434	0.712	0.6869	0.7807
17.8426	0.6337	0.6523	0.7767	0.6941	0.6249	0.7308	0.7749	0.7357	0.7418	0.7525	0.6413	0.7068	0.6879	0.7545
17.9426	0.6262	0.648	0.7839	0.6916	0.6254	0.7227	0.7703	0.7323	0.7366	0.7552	0.6378	0.6946	0.6847	0.7421
18.0426	0.6282	0.649	0.7846	0.6863	0.6216	0.7251	0.7663	0.7254	0.7367	0.7507	0.6333	0.689	0.6828	0.7318
18.1426	0.6251	0.6487	0.7881	0.6816	0.6248	0.7203	0.7709	0.7224	0.7357	0.7488	0.6297	0.6878	0.6831	0.7249
18.2426	0.6339	0.6464	0.7913	0.672	0.6202	0.7248	0.7676	0.7203	0.7361	0.7453	0.6266	0.6816	0.6867	0.7162
18.3426	0.6187	0.6455	0.7918	0.6711	0.6226	0.7246	0.7695	0.719	0.7414	0.7473	0.6219	0.6699	0.6847	0.7205
18.4426	0.6236	0.6437	0.7945	0.664	0.6217	0.7277	0.7681	0.7095	0.7384	0.7465	0.6161	0.6681	0.681	0.714
18.5426	0.6267	0.6431	0.7968	0.6627	0.6209	0.7231	0.7643	0.7142	0.7302	0.7465	0.6126	0.6675	0.6801	0.7108
18.6426	0.6197	0.6421	0.7978	0.6635	0.6202	0.7259	0.7586	0.7059	0.7292	0.7502	0.6126	0.6578	0.6792	0.6768
18.7426	0.6178	0.6442	0.7983	0.6578	0.6177	0.7211	0.7607	0.7155	0.7278	0.746	0.6068	0.6598	0.6772	0.6526
18.8426	0.6223	0.6357	0.798	0.6521	0.6179	0.7214	0.7551	0.7152	0.728	0.7437	0.603	0.6554	0.6759	0.6375
18.9426	0.6187	0.6382	0.7981	0.6519	0.6182	0.7225	0.7556	0.7054	0.7285	0.7389	0.6001	0.6527	0.6713	0.6291
19.0426	0.6175	0.637	0.7992	0.654	0.6147	0.7188	0.7568	0.7025	0.7305	0.7409	0.599	0.6486	0.6712	0.6186
19.1426	0.6175	0.6368	0.796	0.6508	0.6156	0.7236	0.7559	0.7025	0.7306	0.7447	0.5978	0.647	0.6692	0.6143
19.2426	0.6186	0.64	0.7961	0.6476	0.6138	0.7181	0.7498	0.6937	0.7309	0.7462	0.5954	0.6436	0.669	0.6042
19.3426	0.6171	0.6402	0.7975	0.6476	0.6154	0.7131	0.7492	0.685	0.7261	0.746	0.593	0.6341	0.6655	0.5952
19.4426	0.615	0.6394	0.795	0.645	0.6133	0.7122	0.7471	0.664	0.7231	0.7426	0.5909	0.6317	0.6662	0.5928
19.5426	0.6177	0.6418	0.797	0.642	0.6132	0.7093	0.7428	0.6495	0.7267	0.7441	0.5915	0.6313	0.6701	0.5874
19.6426	0.6096	0.6365	0.794	0.6419	0.6145	0.7109	0.7445	0.6429	0.7258	0.7474	0.5893	0.6324	0.6722	0.5884
19.7426	0.6182	0.6388	0.793	0.6391	0.6122	0.7104	0.7487	0.632	0.7217	0.742	0.5888	0.6326	0.6736	0.5799
19.8426	0.6206	0.6379	0.7908	0.6416	0.6106	0.7077	0.7493	0.6312	0.7206	0.7446	0.5927	0.632	0.6748	0.5769
19.9426	0.6126	0.6356	0.7901	0.6374	0.6135	0.7104	0.7479	0.6274	0.7227	0.7421	0.5932	0.6304	0.6774	0.5729
20.0426	0.6135	0.6349	0.7882	0.6394	0.6161	0.7115	0.7481	0.6239	0.7197	0.7372	0.594	0.6319	0.6789	0.5679
20.1426	0.6125	0.6438	0.7871	0.6386	0.6145	0.7065	0.747	0.6188	0.7181	0.7426	0.5954	0.6234	0.6793	0.5673
20.2426	0.6172	0.6928	0.7886	0.6413	0.6138	0.7054	0.744	0.613	0.7131	0.7344	0.5939	0.6252	0.6778	0.5585
20.3426	0.6081	0.7293	0.7908	0.6408	0.6143	0.7041	0.7461	0.6106	0.711	0.7361	0.5976	0.6254	0.6764	0.5598
20.4426	0.6075	0.7518	0.7916	0.6402	0.6132	0.7082	0.748	0.6054	0.7076	0.7335	0.599	0.6226	0.6803	0.5586
20.5426	0.6092	0.7691	0.7918	0.6394	0.615	0.7032	0.7429	0.601	0.713	0.7328	0.6001	0.6253	0.6838	0.5534
20.6426	0.6087	0.7827	0.7902	0.6353	0.6139	0.704	0.7477	0.5999	0.7107	0.7309	0.6029	0.6223	0.6837	0.5517
20.7426	0.6087	0.7921	0.7886	0.6381	0.6141	0.7054	0.7452	0.5945	0.7107	0.7282	0.6045	0.6211	0.6853	0.5483
20.8426	0.6128	0.8027	0.7871	0.6412	0.6159	0.7025	0.7488	0.5957	0.7125	0.7351	0.6089	0.6222	0.6919	0.5486
20.9426	0.6077	0.8042	0.789	0.6392	0.6149	0.693	0.7513	0.5923	0.7146	0.7305	0.6105	0.6178	0.6892	0.5472
21.0426	0.6087	0.8142	0.7911	0.6408	0.6164	0.6818	0.7511	0.5916	0.7128	0.7333	0.6126	0.6194	0.6927	0.544
21.1426	0.605	0.8152	0.7945	0.6386	0.6175	0.6812	0.7524	0.5879	0.7131	0.7304	0.6182	0.6188	0.693	0.5407
21.2426	0.6062	0.8195	0.7899	0.6365	0.6686	0.6798	0.751	0.5901	0.7173	0.7312	0.621	0.6166	0.6948	0.5455
21.3426	0.619	0.8228	0.7888	0.6439	0.6985	0.6645	0.7511	0.5823	0.712	0.7332	0.6241	0.6135	0.6965	0.5425
21.4426	0.6081	0.8228	0.7917	0.6427	0.716	0.655	0.7514	0.5823	0.7153	0.7293	0.6237	0.6166	0.6961	0.5412
21.5426	0.6135	0.8193	0.7901	0.6436	0.7245	0.6552	0.753	0.5776	0.7221	0.7328	0.6269	0.6136	0.6949	0.5383
21.6426	0.6079	0.8214	0.7889	0.6436	0.7356	0.6486	0.7551	0.5766	0.7154	0.73	0.6305	0.6165	0.6918	0.5375
21.7426	0.6059	0.8229	0.7886	0.6437	0.748	0.6477	0.7544	0.5735	0.7134	0.7267	0.637	0.6133	0.6904	0.5355
21.8426	0.6127	0.8234	0.7969	0.6448	0.7589	0.6449	0.7581	0.5756	0.7182	0.7332	0.6457	0.6135	0.6906	0.5332
21.9426	0.6104	0.8232	0.7905	0.6464	0.7706	0.6409	0.7531	0.5727	0.723	0.7271	0.657	0.6103	0.6906	0.5322
22.0426	0.6106	0.8204	0.7889	0.6443	0.773	0.6431	0.7546	0.5758	0.7201	0.7232	0.6728	0.6189	0.7001	0.5307
22.1426	0.6474	0.8242	0.7936	0.6477	0.7749	0.6362	0.754	0.573	0.7233	0.7176	0.6832	0.6147	0.7114	0.5332
22.2426	0.6836	0.8231	0.7954	0.646	0.7768	0.6367	0.7517	0.5728	0.7209	0.7111	0.6915	0.6233	0.7174	0.5327
22.3426	0.7002	0.8241	0.79	0.6485	0.7757	0.6316	0.7485	0.5697	0.7206	0.7007	0.6931	0.6184	0.7204	0.5289
22.4426	0.7145	0.8256	0.7958	0.6462	0.7759	0.6315	0.7421	0.5714	0.7162	0.6914	0.701	0.62	0.7216	0.5317
22.5426	0.7272	0.8253	0.7887	0.6466	0.7723	0.6263	0.7474	0.569	0.7211	0.6894	0.7066	0.62	0.7245	0.5365
22.6426	0.735	0.8212	0.7816	0.6506	0.7747	0.6275	0.7449	0.569	0.7205	0.6865	0.7102	0.6194	0.724	0.5308
22.7426	0.7398	0.8194	0.7825	0.6452	0.7794	0.6245	0.7432	0.5666	0.7197	0.6794	0.7103	0.6231	0.7228	0.5277
22.8426	0.7462	0.8211	0.7795	0.648	0.7798	0.6192	0.7419	0.5689	0.7187	0.6744	0.7094	0.6225	0.721	0.5277
22.9426	0.7603	0.822	0.7811	0.7378	0.7866	0.6213	0.7403	0.5664	0.7205	0.6768	0.7107	0.621	0.7211	0.5268
23.0426	0.7622	0.8201	0.7805	0.7749	0.7892	0.6205	0.7359	0.5687	0.7239	0.6734	0.7123	0.6206	0.7207	0.5208
23.1426	0.7629	0.8165	0.783	0.7964	0.7832	0.6157	0.7388	0.564	0.7167	0.6695	0.714	0.6237	0.7172	0.5238
23.2426	0.7665	0.8146	0.7802	0.8077	0.7832	0.6206	0.7362	0.5636	0.726	0.6693	0.7125	0.6249	0.7164	0.5232
23.3426	0.7815	0.8099	0.7764	0.8229	0.7818	0.6182	0.7282	0.5638	0.7153	0.6645	0.7101	0.6235	0.7161	0.5246
23.4426	0.7845	0.8112	0.7757	0.8259	0.7836	0.6172	0.7227	0.5624	0.7199	0.6654	0.7103	0.6273	0.7159	0.5248
23.5426	0.7892	0.8179	0.779	0.8389	0.7799	0.6119	0.7202	0.5598	0.7197	0.6596	0.7083	0.6341	0.7147	0.5259
23.6426	0.7807	0.8114	0.7776	0.8451	0.7744	0.6086	0.7214	0.562	0.7229	0.6589	0.7133	0.7455	0.7174	0.5228
23.7426	0.7796	0.8128	0.7757	0.842	0.7667	0.6087	0.7134	0.5601	0.7219	0.6581	0.7143	0.7939	0.7185	0.5215
23.8426	0.7779	0.8122	0.7774	0.8434	0.7656	0.6072	0.7079	0.562	0.7154	0.6568	0.7156	0.8236	0.7194	0.522
23.9426	0.7867	0.812	0.778	0.8527	0.7618	0.6037	0.6993	0.559	0.7143	0.6558	0.7173	0.8373	0.7217	0.5229
24.0426	0.7811	0.8027	0.778	0.8477	0.7569	0.6011	0.694	0.5613	0.7279	0.6542	0.7144	0.8452	0.7175	0.5264
24.1426	0.7803	0.7956	0.7776	0.8591	0.759	0.6011	0.6889	0.5608	0.7286	0.6526	0.7156	0.8584	0.721	0.5277
24.2426	0.7921	0.7961	0.7738	0.8508	0.7534	0.5992	0.6832	0.5564	0.728	0.6518	0.7118	0.8615	0.7191	0.524
24.3426	0.771	0.7854	0.774	0.8513	0.7497	0.5934	0.6777	0.5565	0.73	0.6527	0.7108	0.873	0.717	0.5217
24.4426	0.7713	0.7801	0.7721	0.845	0.7393	0.5921	0.6643	0.5586	0.7256	0.6475	0.711	0.8696	0.7155	0.5255
24.5426	0.7847	0.7702	0.777	0.8516	0.7317	0.5996	0.6574	0.6192	0.7291	0.6482	0.711	0.879	0.7127	0.5234
24.6426	0.7806	0.7751	0.7768	0.8493	0.7151	0.598	0.6503	0.6566	0.727	0.6485	0.7081	0.883	0.7135	0.5264
24.7426	0.7782	0.763	0.7808	0.8488	0.7103	0.5973	0.6473	0.6952	0.7297	0.6485	0.7074	0.886	0.7211	0.5239
24.8426	0.7699	0.7547	0.78	0.8498	0.7023	0.5966	0.6433	0.7168	0.7243	0.6465	0.7079	0.8813	0.7291	0.5258
24.9426	0.774	0.7468	0.7747	0.8485	0.6985	0.5934	0.6351	0.7335	0.7207	0.6447	0.7035	0.8829	0.7359	0.5217
25.0426	0.7679	0.746	0.7803	0.85	0.6966	0.5922	0.636	0.7583	0.7247	0.6458	0.7052	0.8838	0.7386	0.5239
25.1426	0.7702	0.7395	0.78	0.8512	0.6977	0.5958	0.6342	0.7646	0.7273	0.6453	0.7039	0.8807	0.745	0.5268
25.2426	0.7678	0.7306	0.7765	0.8402	0.6895	0.5902	0.6307	0.7706	0.7268	0.6474	0.7015	0.884	0.7503	0.5255
25.3426	0.7703	0.7227	0.781	0.8482	0.686	0.5963	0.6268	0.7798	0.7273	0.6449	0.7032	0.8806	0.7539	0.5279
25.4426	0.7646	0.7163	0.7783	0.842	0.6798	0.5913	0.6187	0.7833	0.7235	0.642	0.7055	0.8856	0.756	0.5262
25.5426	0.7654	0.7104	0.7835	0.8418	0.6746	0.5929	0.6124	0.7873	0.7255	0.6443	0.7052	0.8818	0.7568	0.5259
25.6426	0.7535	0.7052	0.7842	0.8403	0.6679	0.5873	0.6064	0.787	0.729	0.6408	0.7064	0.8801	0.7564	0.5268
25.7426	0.7628	0.7016	0.7907	0.8409	0.6677	0.5873	0.6082	0.7959	0.7252	0.6389	0.7067	0.876	0.7571	0.5254
25.8426	0.7487	0.7024	0.7912	0.8401	0.6695	0.5888	0.604	0.7974	0.7278	0.6418	0.7059	0.8815	0.7591	0.6283
25.9426	0.7572	0.6962	0.7902	0.834	0.6654	0.5859	0.6002	0.8003	0.7244	0.6393	0.7088	0.8759	0.7595	0.6839
26.0426	0.7523	0.6947	0.7932	0.8344	0.6619	0.5892	0.5964	0.7946	0.7242	0.6447	0.7076	0.8709	0.7631	0.7186
26.1426	0.7554	0.691	0.7993	0.8351	0.6593	0.587	0.5979	0.8015	0.7321	0.6408	0.7095	0.8719	0.763	0.7467
26.2426	0.7668	0.6899	0.797	0.8345	0.6557	0.5856	0.595	0.7997	0.7281	0.6456	0.7094	0.8741	0.7648	0.7697
26.3426	0.7567	0.6864	0.7948	0.8297	0.6535	0.5904	0.594	0.8022	0.7278	0.643	0.7095	0.8662	0.7631	0.7808
26.4426	0.7606	0.6816	0.7991	0.8324	0.6551	0.5895	0.5958	0.8083	0.724	0.6427	0.7117	0.8698	0.7647	0.7993
26.5426	0.7596	0.6806	0.7994	0.8276	0.6498	0.5906	0.5943	0.7997	0.726	0.6411	0.7074	0.8698	0.7599	0.8066
26.6426	0.7591	0.6794	0.7977	0.8272	0.6494	0.5861	0.5873	0.7982	0.7218	0.6427	0.7056	0.8672	0.7584	0.8111
26.7426	0.7553	0.6794	0.7988	0.8245	0.6467	0.5871	0.5899	0.7994	0.7195	0.6422	0.7048	0.8611	0.7559	0.8175
26.8426	0.7603	0.6716	0.7932	0.8189	0.6453	0.5837	0.586	0.7974	0.7142	0.639	0.7042	0.863	0.7523	0.8261
26.9473	0.7541	0.6698	0.7986	0.825	0.6426	0.587	0.5852	0.795	0.7051	0.6408	0.704	0.8617	0.7506	0.834
27.0473	0.76	0.6723	0.7997	0.8282	0.6451	0.5874	0.5865	0.7911	0.702	0.6457	0.7003	0.8529	0.7503	0.8374
27.1473	0.7512	0.6699	0.8029	0.8345	0.6446	0.588	0.5879	0.7888	0.6975	0.6441	0.7045	0.8862	0.7505	0.8368
27.2473	0.7577	0.6695	0.7967	0.8265	0.6388	0.587	0.5854	0.7889	0.6848	0.6425	0.7044	0.8649	0.7489	0.8394
27.3473	0.7545	0.6668	0.7974	0.8302	0.6351	0.5889	0.5843	0.7918	0.6737	0.6441	0.7038	0.8519	0.7437	0.8368
27.4473	0.7561	0.6655	0.7997	0.8208	0.6435	0.6802	0.5896	0.7876	0.6687	0.6441	0.7017	0.8522	0.7448	0.8406
27.5473	0.7571	0.6637	0.7983	0.8282	0.6449	0.7096	0.5872	0.7966	0.6673	0.7118	0.7067	0.8515	0.7428	0.8485
27.6473	0.754	0.6636	0.7971	0.822	0.6427	0.7268	0.5885	0.7901	0.6652	0.736	0.7086	0.8447	0.7434	0.8461
27.7473	0.7657	0.6595	0.7969	0.8292	0.6437	0.7418	0.589	0.7913	0.6617	0.7581	0.7073	0.8469	0.7438	0.8442
27.8473	0.7593	0.6621	0.7933	0.8246	0.6454	0.7487	0.5883	0.7862	0.6542	0.7679	0.7094	0.8407	0.7454	0.8404
27.9473	0.7588	0.6635	0.7958	0.8264	0.6491	0.7561	0.5908	0.7854	0.6545	0.7746	0.7109	0.8424	0.7447	0.8411
28.0473	0.7546	0.6616	0.7949	0.8256	0.6464	0.7629	0.5888	0.7862	0.6559	0.7802	0.7098	0.8453	0.7444	0.8429
28.1473	0.7639	0.6593	0.7922	0.8238	0.6448	0.7681	0.5992	0.7728	0.6492	0.7834	0.7058	0.8424	0.7417	0.8323
28.2473	0.7631	0.6611	0.7942	0.8254	0.6465	0.7698	0.614	0.7775	0.6459	0.7864	0.7091	0.839	0.7438	0.8364
28.3473	0.7585	0.6654	0.7902	0.8233	0.6446	0.7751	0.6414	0.7675	0.6439	0.7897	0.7067	0.8424	0.7424	0.8259
28.4473	0.764	0.666	0.7891	0.8242	0.645	0.7851	0.7011	0.7696	0.6421	0.7932	0.7148	0.8358	0.7459	0.8302
28.5473	0.7554	0.6683	0.7942	0.8227	0.6418	0.7956	0.7303	0.7695	0.6418	0.7965	0.7139	0.8418	0.7443	0.8262
28.6473	0.7522	0.6777	0.7939	0.8255	0.6448	0.7929	0.7491	0.7748	0.6384	0.7945	0.711	0.8425	0.7403	0.8194
28.7473	0.7661	0.7237	0.7918	0.823	0.644	0.7869	0.7694	0.7672	0.6401	0.7961	0.7108	0.8429	0.7386	0.7953
28.8473	0.7483	0.7496	0.798	0.8195	0.6424	0.7935	0.7786	0.7634	0.6386	0.7984	0.7117	0.8285	0.7343	0.791
28.9473	0.7608	0.7751	0.7959	0.828	0.6437	0.7937	0.7937	0.7558	0.6338	0.8014	0.7086	0.8306	0.7321	0.7895
29.0473	0.76	0.7883	0.7952	0.823	0.6408	0.7956	0.7966	0.7498	0.6343	0.7981	0.7075	0.8238	0.7273	0.7844
29.1473	0.7559	0.7991	0.7878	0.8196	0.6367	0.7933	0.796	0.7476	0.6284	0.7929	0.7016	0.8202	0.7204	0.7778
29.2473	0.754	0.8078	0.788	0.822	0.6406	0.7982	0.8056	0.7443	0.6276	0.7959	0.7057	0.8109	0.7197	0.7734
29.3473	0.7466	0.8174	0.7907	0.8153	0.6418	0.7961	0.8132	0.7408	0.6286	0.7968	0.7059	0.8198	0.7222	0.7627
29.4473	0.7471	0.8215	0.7926	0.8227	0.6417	0.7904	0.8093	0.7366	0.6321	0.7948	0.703	0.8252	0.7164	0.7665
29.5473	0.7434	0.8297	0.7881	0.8161	0.6395	0.7947	0.8161	0.736	0.6267	0.7995	0.7014	0.8266	0.715	0.752
29.6473	0.7362	0.8291	0.7889	0.8198	0.6463	0.7877	0.813	0.7291	0.6248	0.7988	0.702	0.8206	0.7155	0.7499
29.7473	0.7426	0.8327	0.7814	0.8182	0.6385	0.7853	0.8133	0.7292	0.6221	0.7913	0.7017	0.8242	0.7153	0.7459
29.8473	0.733	0.8327	0.7765	0.818	0.6361	0.782	0.8192	0.7227	0.6202	0.7883	0.6998	0.8277	0.7167	0.7383
29.9473	0.7371	0.8376	0.7726	0.8173	0.6397	0.7821	0.8165	0.7112	0.6261	0.7889	0.7027	0.8285	0.7158	0.732
30.0473	0.738	0.8411	0.7633	0.8163	0.6385	0.7856	0.8162	0.697	0.6242	0.7906	0.7045	0.8394	0.7164	0.7268
30.1473	0.7518	0.8371	0.7624	0.8164	0.6386	0.7802	0.8088	0.6853	0.6207	0.7935	0.7088	0.8366	0.7185	0.7204
30.2473	0.7595	0.8371	0.7594	0.8216	0.6396	0.7772	0.8118	0.67	0.6193	0.7849	0.703	0.8344	0.717	0.7227
30.3473	0.7593	0.8414	0.758	0.8146	0.6388	0.7826	0.8148	0.6629	0.6194	0.785	0.7069	0.8352	0.7134	0.7143
30.4473	0.7595	0.8361	0.7532	0.8117	0.6393	0.7766	0.8049	0.6485	0.6132	0.7812	0.7009	0.8323	0.7111	0.7001
30.5473	0.7586	0.8378	0.7449	0.8171	0.6349	0.7671	0.8066	0.6423	0.6159	0.7821	0.6985	0.8568	0.7072	0.6597
30.6473	0.7661	0.8389	0.7534	0.8185	0.6384	0.7669	0.8072	0.642	0.6178	0.777	0.7013	0.8364	0.7056	0.647
30.7473	0.7603	0.8314	0.7494	0.8102	0.6781	0.7743	0.8058	0.6348	0.6151	0.7774	0.6963	0.8241	0.7063	0.6367
30.8473	0.7662	0.8304	0.749	0.8169	0.715	0.7765	0.8055	0.6335	0.6148	0.7788	0.6967	0.8269	0.7041	0.6278
30.9473	0.7697	0.831	0.7494	0.8282	0.7445	0.7809	0.8042	0.6274	0.6176	0.7784	0.6954	0.8258	0.7034	0.6167
31.0473	0.7605	0.8377	0.7452	0.8322	0.7592	0.7877	0.8017	0.6282	0.6136	0.7772	0.6897	0.8348	0.7046	0.611
31.1473	0.7645	0.834	0.7439	0.8334	0.7757	0.7864	0.8013	0.6274	0.6138	0.7745	0.6875	0.8258	0.7041	0.6074
31.2473	0.7693	0.8358	0.746	0.8294	0.787	0.7928	0.8038	0.6212	0.6179	0.7715	0.6849	0.8318	0.7058	0.5998
31.3473	0.7691	0.8316	0.745	0.8294	0.7957	0.7865	0.8039	0.6202	0.6223	0.774	0.6778	0.8355	0.7055	0.5937
31.4473	0.7642	0.83	0.7403	0.8203	0.7988	0.7827	0.8002	0.6174	0.6195	0.7736	0.6741	0.834	0.7059	0.5873
31.5473	0.7661	0.8324	0.7421	0.8249	0.8047	0.785	0.7988	0.6098	0.6183	0.7745	0.6707	0.83	0.7066	0.5843
31.6473	0.7636	0.825	0.7411	0.826	0.809	0.7842	0.8053	0.6123	0.6254	0.7767	0.6698	0.837	0.7091	0.5861
31.6853														
31.7473	0.7698	0.8249	0.7456	0.823	0.8061	0.7841	0.7942	0.6096	0.6784	0.7692	0.6645	0.8352	0.7088	0.5806
31.8473	0.7687	0.8209	0.7511	0.8243	0.8068	0.7767	0.7956	0.6029	0.6969	0.7728	0.6578	0.8274	0.7087	0.5773
31.9473	0.7725	0.8217	0.7541	0.8211	0.8171	0.7769	0.7979	0.6027	0.71	0.7699	0.6593	0.8288	0.7142	0.5751
32.0473	0.766	0.8192	0.7538	0.8117	0.81	0.7704	0.7889	0.6025	0.7228	0.7687	0.6524	0.8257	0.7133	0.5705
32.1473	0.7651	0.8189	0.76	0.8095	0.8169	0.7768	0.7885	0.6012	0.7356	0.7693	0.6505	0.8286	0.708	0.5646
32.2473	0.7691	0.8143	0.7623	0.7685	0.8188	0.7739	0.7808	0.5964	0.7423	0.7675	0.6487	0.8294	0.7084	0.5609
32.3473	0.7686	0.813	0.764	0.7518	0.8155	0.7713	0.7864	0.5975	0.75	0.7678	0.6449	0.829	0.7096	0.561
32.4473	0.7619	0.8129	0.7683	0.743	0.8163	0.7769	0.7856	0.5933	0.75	0.7706	0.6414	0.8345	0.7119	0.5611
32.5473	0.7648	0.8131	0.7696	0.7372	0.8215	0.7765	0.7937	0.5939	0.7581	0.772	0.6408	0.8372	0.7128	0.5598
32.6473	0.7698	0.8179	0.7863	0.7363	0.8213	0.7811	0.8006	0.6054	0.7664	0.7796	0.6469	0.8638	0.7328	0.5752
32.7473	0.8063	0.8614	0.82	0.7415	0.834	0.8089	0.8266	0.6281	0.7824	0.803	0.6774	0.8975	0.7758	0.6425
32.8473	0.8559	0.8816	0.8534	0.7808	0.8598	0.8512	0.8581	0.7208	0.8243	0.8617	0.739	0.9493	0.8314	0.7346
32.9473	0.9144	0.9112	0.8907	0.8473	0.9043	0.8767	0.8943	0.7897	0.8634	0.8825	0.7894	0.9787	0.8967	0.8207
33.0473	0.9632	0.9391	0.9322	0.9229	0.956	0.9308	0.9358	0.8688	0.9098	0.9261	0.8494	1.0427	0.9668	0.9462
33.1473	1.0123	0.9977	0.9733	0.9902	1.0038	0.9923	0.9802	0.948	0.9658	0.9686	0.9015	1.1094	1.0245	1.0433
33.2473	1.0505	1.0348	1.0032	1.0545	1.042	1.0338	1.0192	1.0149	1.0194	0.996	0.9472	1.151	1.066	1.1192
33.3473	1.0791	1.0599	1.014	1.0905	1.0671	1.0643	1.042	1.0593	1.0462	1.024	0.973	1.1828	1.0889	1.1578
33.4473	1.0777	1.0753	1.0296	1.1048	1.073	1.082	1.0588	1.0919	1.0674	1.0271	0.9772	1.1862	1.0906	1.1599
33.5473	1.0662	1.0799	1.0312	1.1147	1.0769	1.0806	1.0545	1.0957	1.0779	1.0282	0.9792	1.169	1.088	1.1526
33.6473	1.0648	1.0789	1.0279	1.0989	1.0663	1.0617	1.041	1.0889	1.0638	1.0151	0.9681	1.1365	1.07	1.113
33.7473	1.0437	1.0643	1.0059	1.0794	1.0626	1.0332	1.0196	1.0722	1.0529	0.9995	0.956	1.0938	1.0456	1.0629
33.8473	1.0091	1.0336	0.9905	1.0523	1.0237	1.002	0.9906	1.0358	1.0233	0.9729	0.9273	1.0376	1.0073	1.0143
33.9473	0.9781	1.0048	0.9611	1.0079	0.9814	0.9464	0.9461	0.9923	0.978	0.941	0.898	0.9778	0.9555	0.9516
34.0473	0.9473	0.961	0.9288	0.9652	0.9359	0.9023	0.8983	0.9353	0.9426	0.9172	0.8652	0.9302	0.9115	0.9005
34.1473	0.9097	0.9235	0.9006	0.9278	0.9054	0.8745	0.864	0.9047	0.9069	0.895	0.8428	0.8919	0.8824	0.8705
34.2473	0.893	0.8948	0.8839	0.903	0.8849	0.8489	0.842	0.8771	0.8811	0.8751	0.8287	0.8671	0.8637	0.855
34.3473	0.8919	0.8782	0.8704	0.893	0.8722	0.8395	0.824	0.8569	0.8703	0.868	0.8215	0.8589	0.8521	0.848
34.4473	0.8662	0.8671	0.8643	0.8779	0.859	0.8347	0.8225	0.8443	0.8688	0.859	0.8127	0.8511	0.8442	0.8479
34.5473	0.8806	0.8657	0.8605	0.8828	0.8573	0.8274	0.8198	0.8435	0.8584	0.8589	0.8129	0.8505	0.8443	0.8526
34.6473	0.8599	0.8631	0.8631	0.8682	0.8571	0.835	0.8161	0.8376	0.8599	0.8542	0.8096	0.8496	0.8394	0.8533
34.7473	0.8656	0.8597	0.8587	0.8706	0.8543	0.8331	0.8174	0.832	0.8531	0.8559	0.8126	0.8556	0.8392	0.8546
34.8473	0.8692	0.8693	0.8646	0.8724	0.8546	0.8307	0.82	0.8361	0.8549	0.8604	0.8078	0.8496	0.8386	0.8543
34.9473	0.8599	0.8678	0.8635	0.8686	0.8569	0.8313	0.8167	0.8348	0.847	0.8586	0.8095	0.8539	0.8366	0.8541
35.0473	0.8614	0.8645	0.861	0.8674	0.854	0.8317	0.8179	0.8334	0.8504	0.8555	0.8082	0.8532	0.8352	0.856
35.1473	0.8585	0.8668	0.8552	0.8674	0.8574	0.8276	0.8182	0.8387	0.8479	0.8525	0.805	0.8523	0.8317	0.8551
35.2473	0.8636	0.8664	0.8516	0.8668	0.852	0.8246	0.8219	0.8365	0.8403	0.8493	0.8007	0.8587	0.8264	0.8475
35.3473	0.8482	0.8679	0.8523	0.8612	0.8519	0.8189	0.8152	0.8386	0.8362	0.847	0.7973	0.854	0.8206	0.8468
35.4473	0.8395	0.8595	0.8453	0.8603	0.8457	0.8154	0.8164	0.8391	0.829	0.8411	0.7911	0.8491	0.8136	0.839
35.5473	0.822	0.8569	0.843	0.8554	0.839	0.807	0.8083	0.8347	0.8235	0.8313	0.7828	0.8458	0.8036	0.8305
35.6473	0.8203	0.8504	0.8356	0.8513	0.839	0.8038	0.8057	0.8281	0.8202	0.8236	0.776	0.8389	0.7943	0.8225
35.7473	0.8157	0.8399	0.8286	0.8498	0.8318	0.7945	0.7968	0.8269	0.81	0.817	0.7655	0.8389	0.7865	0.8132
35.8473	0.8054	0.8368	0.8161	0.8435	0.8214	0.7907	0.7874	0.822	0.7992	0.8158	0.7556	0.8261	0.7782	0.7985
35.9473	0.8002	0.8219	0.8063	0.8351	0.8136	0.7733	0.7752	0.8032	0.7955	0.8068	0.7461	0.815	0.7698	0.7895
36.0473	0.7815	0.8084	0.8019	0.8291	0.8082	0.7653	0.7709	0.7949	0.7841	0.7958	0.7403	0.8016	0.7635	0.7755
36.1473	0.7825	0.7983	0.7935	0.8197	0.7983	0.7478	0.7621	0.7864	0.7743	0.7862	0.7321	0.8021	0.7564	0.7662
36.2473	0.774	0.7876	0.7865	0.7953	0.7835	0.7396	0.7505	0.7832	0.7627	0.7788	0.7258	0.7856	0.7507	0.7548
36.3473	0.7716	0.7832	0.7862	0.7905	0.7777	0.7393	0.7383	0.7812	0.7622	0.7672	0.7234	0.7744	0.7424	0.7394
36.4473	0.7637	0.7778	0.7835	0.7785	0.7704	0.7337	0.7277	0.7805	0.763	0.7678	0.721	0.758	0.7383	0.7311
36.5473	0.7678	0.7752	0.7812	0.7692	0.7613	0.7331	0.722	0.7744	0.7531	0.7643	0.7183	0.7507	0.7352	0.7232
36.6473	0.7593	0.7669	0.777	0.7682	0.7485	0.7227	0.7154	0.7699	0.7464	0.7589	0.7148	0.7476	0.7294	0.7152
36.7473	0.7574	0.7603	0.7727	0.7718	0.744	0.7213	0.7128	0.7531	0.7459	0.7582	0.7107	0.7396	0.7242	0.7011
36.8473	0.7482	0.7628	0.7685	0.7592	0.7401	0.7157	0.7079	0.7458	0.7454	0.7568	0.7077	0.7389	0.7237	0.6962
36.9473	0.75	0.7529	0.769	0.7569	0.7351	0.713	0.699	0.7331	0.7411	0.7511	0.7044	0.7362	0.7202	0.6872
37.0473	0.7346	0.7488	0.7628	0.7573	0.7326	0.7103	0.6996	0.7279	0.736	0.747	0.7045	0.7335	0.7205	0.6778
37.1473	0.7305	0.7456	0.7686	0.7507	0.7271	0.703	0.6951	0.7208	0.7363	0.7448	0.6992	0.7315	0.7173	0.6727
37.2473	0.7311	0.7443	0.7651	0.7505	0.7193	0.7022	0.6918	0.7158	0.7295	0.7411	0.7024	0.7244	0.7139	0.6673
37.3473	0.7321	0.74	0.7643	0.7435	0.7172	0.696	0.6854	0.6827	0.7252	0.7383	0.7071	0.7267	0.7094	0.6617
37.4473	0.7253	0.7325	0.7595	0.7416	0.7136	0.6929	0.6796	0.674	0.7264	0.7368	0.7117	0.7238	0.7042	0.6548
37.5473	0.7138	0.7275	0.7577	0.736	0.7103	0.694	0.6754	0.6685	0.7248	0.73	0.7186	0.7177	0.702	0.6463
37.6473	0.7162	0.7234	0.758	0.7356	0.702	0.6837	0.674	0.6653	0.7184	0.722	0.7227	0.7162	0.697	0.6467
37.7473	0.7139	0.7224	0.7583	0.7348	0.6999	0.6881	0.6702	0.6593	0.7125	0.7202	0.7279	0.7116	0.6944	0.6434
37.8473	0.7132	0.7184	0.7536	0.7343	0.7002	0.6806	0.6656	0.656	0.7118	0.7195	0.7325	0.7109	0.6975	0.6393
37.9473	0.7111	0.7118	0.748	0.7296	0.6947	0.6799	0.6624	0.6532	0.7082	0.7149	0.7334	0.7056	0.6926	0.6307
38.0473	0.7111	0.7114	0.7451	0.728	0.6908	0.6736	0.6611	0.6446	0.7099	0.7147	0.7345	0.7044	0.6886	0.6294
38.1473	0.7022	0.708	0.7435	0.7222	0.6916	0.6744	0.6558	0.6419	0.7007	0.7099	0.7323	0.7005	0.6849	0.6264
38.2473	0.6971	0.7042	0.7363	0.7192	0.6866	0.6652	0.6527	0.6356	0.7006	0.7072	0.7328	0.6995	0.6796	0.6216
38.3473	0.6959	0.7018	0.7383	0.7175	0.6879	0.6705	0.6534	0.635	0.7013	0.7093	0.7324	0.6975	0.6847	0.6219
38.4473	0.6875	0.6969	0.7375	0.7177	0.683	0.6636	0.6453	0.632	0.6918	0.7044	0.7318	0.6935	0.6848	0.6182
38.5473	0.6848	0.6918	0.7308	0.7127	0.6797	0.6613	0.6436	0.6293	0.6859	0.6973	0.7364	0.6972	0.6789	0.6171
38.6473	0.6849	0.6946	0.7392	0.7111	0.6795	0.6634	0.6429	0.624	0.6896	0.6978	0.7355	0.6959	0.6827	0.6155
38.7473	0.6814	0.6905	0.7421	0.7102	0.6796	0.6635	0.6438	0.6216	0.6852	0.697	0.7389	0.6908	0.681	0.6116
38.8473	0.6852	0.6856	0.7345	0.7079	0.6756	0.6599	0.6398	0.6165	0.6834	0.6956	0.7281	0.69	0.6789	0.6082
38.9473	0.6834	0.6872	0.7282	0.7079	0.6782	0.6578	0.6412	0.6166	0.6783	0.6955	0.7268	0.6913	0.6825	0.6057
39.0473	0.6845	0.6799	0.7308	0.7061	0.6711	0.6559	0.6369	0.6132	0.6807	0.6948	0.7304	0.6867	0.6826	0.6057
39.1473	0.6748	0.6823	0.7375	0.7029	0.6722	0.6508	0.6321	0.6115	0.6781	0.6925	0.733	0.685	0.6835	0.6029
39.2473	0.6744	0.6793	0.7359	0.697	0.6707	0.6526	0.629	0.6056	0.6716	0.6918	0.7273	0.6813	0.6825	0.6019
39.3473	0.6756	0.6785	0.743	0.6973	0.6685	0.6544	0.6295	0.6061	0.6752	0.6909	0.7315	0.6803	0.6888	0.5985
39.4473	0.6707	0.6793	0.743	0.6952	0.6691	0.643	0.629	0.6008	0.6771	0.7074	0.7299	0.6868	0.6929	0.596
39.5473	0.6743	0.6737	0.7418	0.6973	0.666	0.6481	0.6256	0.6027	0.6702	0.7134	0.7304	0.6804	0.7005	0.5948
39.6473	0.6653	0.6725	0.7489	0.6955	0.6662	0.646	0.6204	0.602	0.6699	0.7142	0.7328	0.6816	0.7077	0.593
39.7473	0.6655	0.6731	0.7617	0.6915	0.6681	0.6447	0.6269	0.5956	0.6672	0.747	0.7384	0.6829	0.7206	0.5968
39.8473	0.6682	0.6742	0.7709	0.6926	0.6666	0.6434	0.6203	0.594	0.6715	0.7739	0.738	0.6802	0.7248	0.5977
39.9473	0.6608	0.6751	0.7836	0.6946	0.6645	0.6427	0.6188	0.5955	0.6699	0.7895	0.7384	0.6852	0.735	0.5937
40.0473	0.6599	0.6704	0.7922	0.6888	0.6638	0.6419	0.6176	0.592	0.6731	0.8029	0.7408	0.679	0.7405	0.5923
40.1473	0.6591	0.6739	0.7947	0.6891	0.6612	0.6402	0.6218	0.5877	0.6716	0.8117	0.7411	0.6824	0.7397	0.5921
40.2473	0.6629	0.6722	0.7998	0.6929	0.6633	0.6391	0.6207	0.5885	0.6714	0.8105	0.7365	0.6796	0.745	0.5914
40.3473	0.6623	0.6722	0.8023	0.7294	0.6634	0.636	0.624	0.5902	0.6637	0.8186	0.7377	0.6792	0.7493	0.5918
40.4473	0.6583	0.6724	0.8082	0.7814	0.6671	0.6418	0.6172	0.5896	0.6669	0.8174	0.7402	0.6834	0.7527	0.59
40.5473	0.6742	0.6731	0.8147	0.7957	0.6698	0.6436	0.6198	0.5915	0.6663	0.8168	0.74	0.681	0.7522	0.5909
40.6473	0.7124	0.7058	0.8168	0.8121	0.6655	0.6486	0.6231	0.5882	0.6615	0.8174	0.7402	0.6789	0.7535	0.5888
40.7473	0.7115	0.7346	0.8157	0.8213	0.6702	0.648	0.6248	0.5889	0.6687	0.8196	0.7409	0.6798	0.7601	0.5875
40.8473	0.7145	0.7503	0.8196	0.8235	0.6692	0.6609	0.6682	0.589	0.6662	0.8155	0.7393	0.6831	0.7589	0.5875
40.9473	0.7175	0.7612	0.8262	0.8226	0.6692	0.6595	0.6991	0.5884	0.6678	0.8141	0.7449	0.683	0.7668	0.5869
41.0473	0.7092	0.7782	0.827	0.8376	0.6653	0.6661	0.7159	0.594	0.7356	0.8172	0.7446	0.6825	0.7648	0.5845
41.1473	0.715	0.8136	0.8275	0.8319	0.6701	0.6645	0.7313	0.589	0.7627	0.8191	0.7498	0.683	0.7737	0.5815
41.2473	0.7146	0.8217	0.8305	0.8389	0.6715	0.662	0.7359	0.5913	0.784	0.818	0.745	0.6811	0.7705	0.5856
41.3473	0.7263	0.8221	0.8262	0.8527	0.7028	0.6761	0.7416	0.5917	0.7752	0.8147	0.7451	0.6781	0.7755	0.5852
41.4473	0.7183	0.819	0.8258	0.8499	0.7418	0.6797	0.7447	0.5899	0.7733	0.8132	0.7475	0.6808	0.7723	0.5822
41.5473	0.7118	0.8249	0.8278	0.8538	0.7428	0.6785	0.7482	0.6072	0.7827	0.8131	0.748	0.6788	0.7732	0.5838
41.6473	0.7146	0.8372	0.829	0.8567	0.7566	0.6916	0.7577	0.7064	0.781	0.816	0.7514	0.6806	0.7728	0.5858
41.7473	0.7217	0.8343	0.8317	0.8708	0.7643	0.697	0.7569	0.7371	0.7853	0.8148	0.7558	0.785	0.769	0.582
41.8473	0.7203	0.8218	0.8312	0.8528	0.7592	0.6894	0.7569	0.7464	0.7893	0.8165	0.7592	0.8459	0.7648	0.5813
41.9473	0.7183	0.8278	0.8306	0.8668	0.7665	0.6904	0.754	0.7597	0.7828	0.8158	0.7586	0.8645	0.7759	0.5858
42.0473	0.7171	0.8303	0.8353	0.8636	0.7692	0.6987	0.7579	0.7655	0.7754	0.8187	0.7617	0.8595	0.7721	0.5814
42.1473	0.709	0.8136	0.8345	0.8526	0.7753	0.6981	0.7624	0.7721	0.7726	0.821	0.7601	0.8609	0.7721	0.5823
42.2473	0.716	0.8191	0.8395	0.8545	0.7771	0.7017	0.7616	0.7809	0.7725	0.8169	0.7591	0.8614	0.7706	0.582
42.3473	0.72	0.8295	0.8403	0.861	0.7744	0.7276	0.7608	0.7938	0.7808	0.8198	0.765	0.8612	0.7713	0.5829
42.4473	0.7102	0.8256	0.8335	0.8587	0.7834	0.7654	0.7604	0.793	0.7922	0.8177	0.7595	0.8579	0.7692	0.5838
42.5473	0.7192	0.8307	0.8365	0.8656	0.7769	0.775	0.7664	0.7898	0.7934	0.818	0.7623	0.8665	0.766	0.5813
42.6473	0.7203	0.8362	0.8314	0.8591	0.7757	0.7797	0.7651	0.7916	0.7904	0.8151	0.7611	0.8589	0.766	0.5816
42.7473	0.7211	0.8365	0.8409	0.8578	0.7749	0.7856	0.7688	0.7953	0.7884	0.8174	0.7672	0.871	0.7728	0.5812
42.8473	0.705	0.8412	0.8308	0.857	0.7753	0.7866	0.7681	0.7917	0.794	0.8148	0.7636	0.8692	0.7747	0.5821
42.9473	0.7112	0.8311	0.8346	0.8677	0.7774	0.7863	0.7646	0.7839	0.7898	0.8214	0.7648	0.864	0.7754	0.5829
43.0473	0.7105	0.8252	0.8315	0.8702	0.7787	0.7931	0.7753	0.7885	0.7856	0.8177	0.7661	0.8605	0.7748	0.5844
43.1473	0.7171	0.8098	0.8323	0.8566	0.7789	0.8014	0.7672	0.7896	0.7831	0.8181	0.765	0.866	0.7738	0.5813
43.2473	0.7238	0.7934	0.8294	0.868	0.7795	0.8073	0.7748	0.8001	0.7805	0.8198	0.7662	0.8555	0.7773	0.5817
43.3473	0.711	0.7976	0.8298	0.8608	0.7809	0.8094	0.7758	0.8012	0.7833	0.8204	0.7692	0.8634	0.7729	0.5835
43.4473	0.7189	0.8048	0.8247	0.8595	0.7798	0.8115	0.7683	0.8028	0.7884	0.8206	0.7692	0.8652	0.7712	0.5824
43.5473	0.7124	0.8038	0.8075	0.8668	0.7779	0.811	0.7676	0.7923	0.788	0.8215	0.7699	0.8695	0.7743	0.5798
43.6473	0.7234	0.8063	0.7993	0.8562	0.7823	0.8149	0.7798	0.7931	0.7931	0.8236	0.7728	0.8687	0.7769	0.5835
43.7473	0.7287	0.8085	0.7907	0.8642	0.7859	0.8219	0.7789	0.8014	0.7889	0.8143	0.7747	0.8635	0.7806	0.6404
43.8473	0.7291	0.8342	0.7874	0.8687	0.7909	0.8243	0.7777	0.8014	0.7801	0.8175	0.7713	0.859	0.7778	0.6484
43.9473	0.7254	0.8436	0.7841	0.8548	0.7883	0.8241	0.7836	0.7937	0.7782	0.8209	0.7754	0.8515	0.7822	0.6483
44.0473	0.7398	0.8338	0.7848	0.8598	0.7929	0.8315	0.7827	0.8053	0.7791	0.8264	0.7745	0.8574	0.7813	0.6492
44.1473	0.7237	0.8296	0.7775	0.8635	0.789	0.8251	0.7809	0.803	0.7818	0.8167	0.7689	0.8527	0.7818	0.6599
44.2473	0.7212	0.8286	0.7814	0.8609	0.7972	0.8226	0.7809	0.8014	0.7855	0.8214	0.7691	0.8537	0.7864	0.6567
44.3473	0.7352	0.8444	0.787	0.867	0.7983	0.8273	0.7765	0.7875	0.7882	0.8188	0.7699	0.8494	0.7857	0.6614
44.4473	0.7304	0.8447	0.7932	0.8653	0.7921	0.8146	0.7925	0.7907	0.7846	0.8133	0.7685	0.8532	0.779	0.6665
44.5473	0.7299	0.8461	0.7969	0.8605	0.7877	0.8207	0.7862	0.8037	0.7854	0.8168	0.7689	0.8574	0.7765	0.6617
44.6473	0.7296	0.8477	0.804	0.8629	0.7934	0.8218	0.7875	0.806	0.7831	0.8213	0.7717	0.8491	0.7924	0.6753
44.7473	0.7458	0.8488	0.8055	0.8694	0.7897	0.8234	0.7875	0.808	0.7834	0.8262	0.7732	0.8603	0.7864	0.6693
44.8473	0.757	0.8367	0.816	0.8612	0.7861	0.8202	0.7879	0.8051	0.7891	0.8232	0.7724	0.853	0.7868	0.677
44.9473	0.7522	0.8414	0.8292	0.8612	0.7923	0.8194	0.7913	0.7859	0.7835	0.8252	0.7699	0.8553	0.7862	0.6777
45.0473	0.7522	0.8425	0.834	0.8607	0.7849	0.8114	0.7888	0.7928	0.7848	0.8221	0.7666	0.8489	0.7786	0.682
45.1473	0.7519	0.8428	0.8423	0.8605	0.7908	0.8124	0.7897	0.7934	0.7809	0.8247	0.768	0.8472	0.7758	0.6747
45.2473	0.7533	0.8461	0.8513	0.8579	0.787	0.8137	0.7901	0.8063	0.7702	0.8216	0.7699	0.8519	0.7756	0.6758
45.3473	0.7531	0.8459	0.848	0.8601	0.7924	0.8162	0.7887	0.796	0.783	0.8226	0.768	0.8584	0.7843	0.6756
45.4473	0.7572	0.8466	0.8484	0.8712	0.7906	0.8146	0.7902	0.8028	0.7778	0.8237	0.7666	0.8513	0.7822	0.6761
45.5473	0.7609	0.8534	0.8509	0.8575	0.7934	0.816	0.7929	0.7979	0.7852	0.8215	0.767	0.849	0.7889	0.6676
45.6473	0.7474	0.8485	0.8544	0.8595	0.7932	0.8155	0.7871	0.7918	0.7925	0.8285	0.7692	0.8441	0.7874	0.6796
45.7473	0.7497	0.8497	0.8505	0.8622	0.7792	0.8146	0.793	0.7814	0.7743	0.8284	0.7683	0.8453	0.7906	0.6779
45.8473	0.754	0.8497	0.8531	0.8652	0.7764	0.8214	0.7937	0.7825	0.7844	0.8267	0.7691	0.8435	0.7926	0.6822
45.9473	0.7558	0.8417	0.8497	0.864	0.7637	0.8241	0.799	0.7926	0.7838	0.8232	0.7684	0.845	0.7926	0.6731
46.0473	0.7657	0.8369	0.8497	0.8591	0.7374	0.8141	0.7983	0.8029	0.786	0.8221	0.769	0.8382	0.7881	0.6711
46.1473	0.7663	0.8354	0.8519	0.8669	0.7029	0.8053	0.7965	0.8064	0.7842	0.8211	0.7675	0.8367	0.7839	0.6651
46.2473	0.7647	0.8345	0.8478	0.8598	0.6812	0.804	0.7947	0.7958	0.7876	0.8174	0.7687	0.8473	0.7906	0.6741
46.3473	0.7596	0.8312	0.848	0.8542	0.6793	0.806	0.7931	0.7858	0.7815	0.8222	0.7667	0.8367	0.789	0.677
46.4473	0.752	0.8438	0.8494	0.8495	0.679	0.8027	0.7965	0.7895	0.7814	0.8205	0.7665	0.8554	0.7863	0.6697
46.5473	0.7495	0.8368	0.8523	0.856	0.6819	0.8056	0.7993	0.798	0.786	0.8271	0.7644	0.8443	0.7899	0.6725
46.6473	0.7548	0.8378	0.8537	0.8527	0.6768	0.8021	0.8052	0.7935	0.7887	0.8275	0.766	0.8419	0.7866	0.6689
46.7473	0.7573	0.8413	0.8496	0.8568	0.6775	0.8053	0.8012	0.7975	0.7921	0.8268	0.7694	0.848	0.7882	0.6713
46.8473	0.7624	0.8443	0.8509	0.8646	0.6776	0.8033	0.8026	0.7911	0.7951	0.8246	0.7676	0.8399	0.7901	0.6695
46.9473	0.7594	0.8462	0.8484	0.8616	0.6816	0.7932	0.7942	0.7842	0.7883	0.8155	0.767	0.8415	0.7874	0.6683
47.0473	0.7521	0.8449	0.8555	0.8544	0.6797	0.7967	0.7996	0.7894	0.7885	0.8197	0.768	0.8493	0.7888	0.6714
47.1473	0.7625	0.8472	0.8471	0.8624	0.6818	0.7961	0.802	0.7933	0.7848	0.8211	0.7701	0.837	0.7858	0.6754
47.2473	0.7546	0.8346	0.8528	0.8547	0.6805	0.8023	0.801	0.8021	0.7878	0.8221	0.7681	0.8418	0.7906	0.6804
47.3473	0.7631	0.8271	0.8456	0.8631	0.6821	0.7951	0.7987	0.8025	0.7857	0.8189	0.7698	0.8486	0.7976	0.6784
47.4473	0.7563	0.8135	0.8479	0.8593	0.6826	0.795	0.7985	0.7988	0.789	0.8217	0.7755	0.8558	0.7985	0.6835
47.5473	0.7555	0.7967	0.847	0.8616	0.6824	0.7964	0.7955	0.8021	0.7949	0.8223	0.7707	0.8493	0.7969	0.6721
47.6473	0.7614	0.7964	0.8479	0.8609	0.6804	0.805	0.7937	0.8098	0.7949	0.8244	0.7722	0.8662	0.7989	0.6747
47.7473	0.7491	0.8007	0.8465	0.8525	0.6828	0.8009	0.8019	0.8023	0.7871	0.8232	0.7719	0.8568	0.797	0.6759
47.8473	0.748	0.8117	0.8459	0.863	0.6887	0.8064	0.8035	0.8015	0.7876	0.821	0.7671	0.8491	0.7901	0.6669
47.9473	0.7624	0.8118	0.848	0.87	0.6938	0.8013	0.7958	0.8097	0.7833	0.823	0.774	0.8412	0.792	0.6815
48.0473	0.7581	0.806	0.8435	0.8607	0.6958	0.8065	0.8022	0.8044	0.7781	0.8216	0.7695	0.8346	0.7995	0.68
48.1473	0.7514	0.7992	0.8503	0.865	0.6959	0.8051	0.8021	0.8082	0.7907	0.8254	0.7689	0.8419	0.7987	0.6794
48.2473	0.7705	0.7991	0.8443	0.8582	0.6947	0.8089	0.8022	0.8102	0.786	0.8196	0.7688	0.83	0.8002	0.6906
48.3473	0.7623	0.805	0.8451	0.8595	0.7842	0.8085	0.7968	0.8022	0.7882	0.8217	0.7688	0.844	0.7958	0.6992
48.4473	0.7648	0.8194	0.8491	0.8674	0.8072	0.8153	0.8004	0.794	0.7946	0.8257	0.7704	0.8599	0.7975	0.7045
48.5473	0.7579	0.8542	0.8489	0.8693	0.8119	0.8141	0.799	0.7986	0.7929	0.8245	0.7722	0.8546	0.7974	0.6923
48.6473	0.7472	0.8465	0.8461	0.8719	0.8202	0.8187	0.8052	0.7809	0.7898	0.8256	0.7704	0.8498	0.7974	0.6942
48.7473	0.7477	0.843	0.8487	0.8788	0.8261	0.8198	0.8032	0.7846	0.7889	0.8211	0.7701	0.8537	0.8057	0.7032
48.8473	0.7628	0.849	0.8522	0.8723	0.8364	0.8246	0.8079	0.7974	0.7905	0.8342	0.7723	0.8631	0.8099	0.6889
48.9473	0.7621	0.8563	0.8499	0.8759	0.8384	0.8288	0.8009	0.8048	0.7873	0.8224	0.7691	0.8574	0.7923	0.6774
49.0473	0.7663	0.8585	0.8508	0.8721	0.8444	0.8193	0.8007	0.8056	0.7921	0.8261	0.7698	0.855	0.7922	0.6764
49.1473	0.7681	0.8604	0.8506	0.8758	0.8418	0.8138	0.8097	0.8039	0.7844	0.8223	0.7704	0.831	0.7965	0.6901
49.2473	0.7578	0.8639	0.846	0.8688	0.8428	0.8168	0.7997	0.8029	0.7872	0.819	0.767	0.8493	0.8015	0.6941
49.3473	0.7629	0.8595	0.8457	0.878	0.846	0.8139	0.8042	0.8024	0.7771	0.8207	0.7694	0.8412	0.7931	0.7038
49.4473	0.7442	0.861	0.8465	0.8728	0.8447	0.8177	0.8009	0.8	0.7831	0.8171	0.7627	0.8403	0.7958	0.6943
49.5473	0.7473	0.8575	0.8491	0.8781	0.8454	0.815	0.8069	0.8146	0.7807	0.8249	0.7642	0.8505	0.8023	0.6966
49.6473	0.7534	0.859	0.8458	0.8759	0.8429	0.8183	0.8005	0.7903	0.787	0.8251	0.7654	0.8449	0.7979	0.6973
49.7473	0.7648	0.8663	0.8476	0.8709	0.8488	0.8179	0.7975	0.8051	0.7869	0.8205	0.7652	0.8608	0.7971	0.7163
49.8473	0.7733	0.8593	0.8448	0.8806	0.8436	0.8124	0.8074	0.8076	0.7936	0.8252	0.7659	0.8517	0.8015	0.7046
49.9473	0.7725	0.8638	0.8498	0.8856	0.8411	0.8158	0.8016	0.8046	0.7871	0.819	0.7689	0.863	0.8016	0.7191
50.0473	0.7605	0.8575	0.8478	0.8721	0.8459	0.822	0.8003	0.8028	0.7941	0.8204	0.7653	0.8592	0.798	0.6989
50.1473	0.7616	0.8678	0.8526	0.8665	0.8448	0.8173	0.8051	0.8045	0.7963	0.8236	0.7655	0.8455	0.8047	0.7057
50.2473	0.7651	0.858	0.8486	0.8803	0.8457	0.8182	0.8023	0.8004	0.7876	0.8196	0.7667	0.8503	0.8023	0.7061
50.3473	0.7565	0.8551	0.8528	0.8835	0.8413	0.8179	0.8084	0.7893	0.7866	0.8273	0.7667	0.8612	0.8009	0.725
50.4473	0.7794	0.8566	0.8507	0.8809	0.8416	0.8162	0.8084	0.7914	0.7868	0.8264	0.7662	0.8562	0.8012	0.734
50.5473	0.7638	0.8597	0.85	0.8768	0.8411	0.8137	0.8048	0.7945	0.7848	0.8254	0.7657	0.8469	0.7985	0.7481
50.6473	0.7732	0.854	0.8488	0.8859	0.839	0.8122	0.8028	0.8118	0.7905	0.8289	0.7672	0.8508	0.7995	0.7271
50.7473	0.7786	0.8642	0.8532	0.8855	0.8448	0.8226	0.803	0.8104	0.7862	0.8296	0.7729	0.8675	0.8066	0.7548
50.8473	0.7793	0.8589	0.8495	0.8856	0.8484	0.8198	0.8082	0.8132	0.7909	0.8259	0.7698	0.8608	0.8082	0.7526
50.9473	0.7842	0.8541	0.8458	0.8703	0.8522	0.8287	0.8075	0.817	0.7965	0.829	0.764	0.8418	0.8113	0.7628
51.0473	0.7812	0.8586	0.8513	0.8824	0.8512	0.8309	0.8142	0.8066	0.7928	0.828	0.7677	0.8557	0.7995	0.7493
51.1473	0.7807	0.8629	0.8508	0.8827	0.8401	0.8293	0.8185	0.8102	0.7927	0.8225	0.7652	0.857	0.8002	0.7533
51.2473	0.7866	0.8649	0.8487	0.8849	0.8525	0.8299	0.817	0.8341	0.791	0.8257	0.769	0.8614	0.8016	0.7541
51.3473	0.7842	0.8627	0.846	0.885	0.8502	0.8257	0.8095	0.8164	0.7882	0.8312	0.7669	0.8545	0.8004	0.7514
51.4473	0.7807	0.8601	0.851	0.8836	0.8472	0.8293	0.8204	0.8175	0.7931	0.8271	0.7702	0.8557	0.8004	0.7579
51.5473	0.788	0.8619	0.8472	0.8839	0.8487	0.8163	0.8143	0.8149	0.7984	0.8238	0.7687	0.8487	0.8011	0.7435
51.6473	0.7979	0.8693	0.8519	0.884	0.8406	0.8186	0.8136	0.8118	0.7873	0.8244	0.7678	0.8516	0.7976	0.7425
51.7473	0.7893	0.8658	0.8487	0.8849	0.8395	0.8315	0.818	0.8163	0.7949	0.8258	0.766	0.858	0.7986	0.7428
51.8473	0.7809	0.8596	0.8516	0.8814	0.8463	0.8327	0.8179	0.8197	0.7859	0.8227	0.7658	0.8668	0.7983	0.7446
51.9473	0.7721	0.8611	0.8476	0.8874	0.8438	0.8273	0.8206	0.8118	0.79	0.8199	0.765	0.8481	0.798	0.7511
52.0473	0.7616	0.8567	0.8494	0.8836	0.8358	0.827	0.8164	0.806	0.7832	0.8165	0.7718	0.8551	0.804	0.7647
52.1473	0.7736	0.8625	0.8459	0.8913	0.8344	0.8354	0.8166	0.8028	0.7891	0.8261	0.7689	0.8597	0.804	0.7549
52.2473	0.7767	0.8657	0.8464	0.8882	0.8306	0.8329	0.8152	0.8054	0.7962	0.8239	0.7685	0.8605	0.7935	0.748
52.3473	0.7778	0.8606	0.8496	0.8704	0.829	0.8261	0.8195	0.8044	0.7918	0.8265	0.7705	0.8565	0.796	0.732
52.4473	0.7908	0.8654	0.8502	0.8785	0.844	0.8307	0.8192	0.815	0.7924	0.8317	0.7659	0.8662	0.7975	0.7313
52.5473	0.7748	0.8592	0.8525	0.8852	0.8429	0.8293	0.8192	0.7968	0.7926	0.8256	0.7674	0.8592	0.7979	0.7381
52.6473	0.772	0.8519	0.8501	0.8802	0.8438	0.8299	0.8213	0.7994	0.7907	0.8306	0.7658	0.855	0.796	0.7363
52.7473	0.7782	0.8574	0.8521	0.8765	0.8431	0.8286	0.8211	0.8091	0.7913	0.8258	0.7679	0.857	0.7998	0.7399
52.8473	0.774	0.8686	0.846	0.8859	0.8362	0.8268	0.8114	0.8108	0.7904	0.8244	0.7656	0.8437	0.8019	0.734
52.9473	0.7801	0.8624	0.8501	0.8814	0.8365	0.8286	0.8112	0.8016	0.7861	0.8195	0.7683	0.8477	0.8038	0.74
53.0473	0.7906	0.8609	0.8501	0.8863	0.8393	0.8311	0.8087	0.8146	0.795	0.827	0.7713	0.869	0.806	0.7363
53.1473	0.7807	0.8505	0.8467	0.8793	0.8343	0.8285	0.8158	0.8016	0.7909	0.8227	0.7635	0.8605	0.8012	0.7404
53.2473	0.7862	0.8523	0.8471	0.8909	0.8425	0.8272	0.806	0.7994	0.7929	0.8217	0.7649	0.8466	0.7991	0.7377
53.3473	0.7883	0.8472	0.8445	0.8893	0.8309	0.8244	0.8082	0.8067	0.7886	0.8235	0.767	0.8504	0.7984	0.7289
53.4473	0.7754	0.8587	0.8438	0.8832	0.8289	0.8242	0.8121	0.8182	0.7908	0.8205	0.7689	0.8716	0.7986	0.7329
53.5473	0.7672	0.8627	0.8474	0.8773	0.8121	0.8231	0.8135	0.8078	0.7927	0.824	0.7656	0.8408	0.8027	0.7334
53.6473	0.7623	0.8622	0.8525	0.8785	0.8073	0.8249	0.823	0.8083	0.7872	0.8187	0.7647	0.8527	0.8027	0.7284
53.7473	0.7529	0.8599	0.8461	0.8839	0.7927	0.8285	0.8177	0.8225	0.7831	0.8212	0.7676	0.8502	0.8074	0.736
53.8473	0.7599	0.8597	0.8453	0.8814	0.7824	0.8144	0.8137	0.8134	0.7852	0.8191	0.7625	0.8441	0.8054	0.7356
53.9473	0.7577	0.8658	0.8498	0.8888	0.7859	0.8172	0.8097	0.7992	0.7868	0.8249	0.7678	0.8447	0.8011	0.7337
54.0473	0.7577	0.8604	0.8477	0.8787	0.7856	0.8316	0.8211	0.8039	0.7864	0.8173	0.7653	0.8355	0.8062	0.7301
54.1473	0.7697	0.8692	0.8472	0.8906	0.7852	0.824	0.814	0.8191	0.7891	0.8196	0.7683	0.8576	0.8035	0.7286
54.2473	0.7623	0.86	0.8479	0.8796	0.7886	0.8316	0.8202	0.821	0.7858	0.8204	0.7653	0.8577	0.803	0.7131
54.3473	0.77	0.8665	0.8459	0.8842	0.7874	0.8133	0.8109	0.8084	0.7945	0.8287	0.7704	0.8728	0.8012	0.7251
54.4473	0.7828	0.863	0.8406	0.8846	0.7978	0.822	0.8072	0.8071	0.7886	0.8217	0.769	0.8675	0.8009	0.7503
54.5473	0.7878	0.862	0.8346	0.8725	0.8085	0.8225	0.8124	0.8125	0.7946	0.8229	0.7638	0.8594	0.8011	0.736
54.6473	0.7773	0.8561	0.8325	0.87	0.8155	0.8236	0.8133	0.8014	0.7903	0.818	0.7673	0.8568	0.7999	0.7307
54.7473	0.7762	0.856	0.8317	0.8773	0.8149	0.8262	0.8044	0.8114	0.792	0.8239	0.7664	0.8591	0.8015	0.7453
54.8473	0.7964	0.8592	0.8291	0.8752	0.8259	0.8263	0.8103	0.8128	0.7907	0.8219	0.7649	0.8577	0.807	0.7563
54.9473	0.7914	0.8625	0.835	0.8869	0.8422	0.8305	0.8225	0.8249	0.7927	0.8168	0.7634	0.8517	0.8112	0.7771
55.0473	0.7982	0.8578	0.8396	0.8854	0.8339	0.8345	0.8141	0.8127	0.7873	0.8175	0.7658	0.8556	0.8077	0.7598
55.1473	0.7909	0.863	0.8423	0.8854	0.8284	0.83	0.8173	0.8145	0.7868	0.819	0.765	0.856	0.8103	0.7631
55.2473	0.7926	0.8505	0.8476	0.877	0.8336	0.8235	0.8177	0.8123	0.7854	0.8264	0.7649	0.8448	0.8064	0.7749
55.3473	0.7923	0.8631	0.8452	0.883	0.8307	0.8186	0.8087	0.8082	0.7875	0.8303	0.7648	0.8534	0.8078	0.7653
55.4473	0.7925	0.8536	0.8518	0.8895	0.8322	0.8212	0.8093	0.8168	0.7912	0.8255	0.7655	0.87	0.8083	0.7736
55.5473	0.7772	0.8571	0.8513	0.8825	0.834	0.8257	0.8157	0.8138	0.7936	0.8295	0.7666	0.8713	0.8098	0.7692
55.6473	0.7876	0.8693	0.8501	0.8767	0.8439	0.8259	0.8107	0.8288	0.7884	0.834	0.7634	0.8666	0.8057	0.7641
55.7473	0.7823	0.862	0.8536	0.8873	0.8491	0.8258	0.8115	0.8214	0.7994	0.8297	0.7658	0.8694	0.8091	0.7517
55.8473	0.776	0.849	0.8531	0.8762	0.8398	0.8289	0.8233	0.8208	0.7991	0.8317	0.7645	0.8626	0.8084	0.7656
55.9473	0.7916	0.8502	0.8517	0.8819	0.8423	0.8234	0.8156	0.827	0.7951	0.8322	0.7685	0.8789	0.8068	0.7577
56.0473	0.7933	0.8587	0.8517	0.8821	0.8449	0.8164	0.8086	0.8129	0.7935	0.8299	0.7638	0.8797	0.8066	0.7641
56.1473	0.7968	0.8595	0.8497	0.8883	0.8483	0.817	0.8077	0.819	0.79	0.8231	0.7628	0.8538	0.8037	0.7753
56.2473	0.7847	0.8625	0.8462	0.8867	0.8465	0.8214	0.8194	0.8115	0.7911	0.8156	0.7635	0.864	0.8058	0.772
56.3473	0.7841	0.8579	0.8506	0.8926	0.8523	0.8222	0.8149	0.8199	0.7881	0.8183	0.764	0.8667	0.8091	0.7673
56.4473	0.8054	0.8608	0.8486	0.8818	0.8449	0.8142	0.8155	0.8207	0.7813	0.8173	0.7673	0.8818	0.8144	0.7723
56.5473	0.7895	0.8587	0.8503	0.8874	0.8322	0.8243	0.8205	0.8327	0.7906	0.8257	0.7645	0.8576	0.8023	0.7541
56.6473	0.7945	0.855	0.8511	0.8856	0.8278	0.823	0.8235	0.8199	0.7855	0.8276	0.7651	0.8673	0.8018	0.723
56.7473	0.7906	0.8537	0.8493	0.8837	0.8236	0.829	0.8206	0.8233	0.7846	0.816	0.7623	0.8577	0.8005	0.6894
56.8473	0.7875	0.8504	0.8502	0.8775	0.8226	0.8247	0.8214	0.8078	0.7948	0.8189	0.7654	0.8693	0.8043	0.6016
56.9473	0.7961	0.8492	0.8469	0.8683	0.8232	0.8233	0.8145	0.7981	0.7906	0.8192	0.766	0.8605	0.8081	0.5687
57.0473	0.7986	0.8551	0.8459	0.8762	0.8139	0.8239	0.8201	0.7967	0.7876	0.8212	0.7664	0.8796	0.8069	0.568
57.1473	0.8059	0.8586	0.845	0.8855	0.8146	0.82	0.815	0.7885	0.7845	0.8221	0.7598	0.873	0.8057	0.5674
57.2473	0.7971	0.8627	0.8415	0.8853	0.8129	0.8155	0.8093	0.8076	0.7824	0.8224	0.7615	0.8395	0.798	0.5717
57.3473	0.8008	0.8582	0.8471	0.8914	0.8227	0.8256	0.812	0.8027	0.7918	0.8162	0.7607	0.8522	0.8081	0.5716
57.4473	0.7968	0.856	0.8482	0.8764	0.833	0.8178	0.8117	0.8032	0.7882	0.8188	0.7625	0.8641	0.8044	0.5749
57.5473	0.7898	0.8634	0.846	0.8848	0.8436	0.8291	0.8134	0.8209	0.7917	0.8231	0.7584	0.8633	0.809	0.5802
57.6473	0.7967	0.8571	0.8487	0.8785	0.8349	0.8293	0.8215	0.8169	0.7912	0.8241	0.7611	0.8571	0.8105	0.5824
57.7473	0.7956	0.8599	0.843	0.8797	0.8382	0.829	0.8151	0.813	0.7886	0.8119	0.7621	0.876	0.8062	0.579
57.8473	0.7911	0.8654	0.8438	0.8716	0.8417	0.8234	0.8166	0.8003	0.7904	0.8217	0.7617	0.8661	0.8026	0.5783
57.9473	0.7789	0.8654	0.8443	0.8755	0.8422	0.8231	0.8211	0.8032	0.786	0.8189	0.7622	0.8768	0.8074	0.5808
58.0473	0.7815	0.8704	0.8497	0.8743	0.8364	0.8181	0.8119	0.8026	0.793	0.8224	0.7572	0.8819	0.8035	0.5824
58.1473	0.7771	0.8662	0.8491	0.8829	0.8368	0.8212	0.8111	0.8138	0.7889	0.8211	0.7644	0.8683	0.808	0.5806
58.2473	0.7894	0.8694	0.844	0.8776	0.8357	0.8241	0.8139	0.8075	0.7887	0.8225	0.7598	0.8582	0.8091	0.5797
58.3473	0.786	0.8659	0.8452	0.8809	0.8284	0.8214	0.814	0.7794	0.7901	0.8209	0.7638	0.8756	0.8131	0.5801
58.4473	0.7963	0.8606	0.8459	0.8848	0.8294	0.8304	0.8103	0.7934	0.7928	0.8209	0.7641	0.8706	0.8071	0.5797
58.5473	0.7807	0.86	0.8482	0.877	0.8328	0.8242	0.8101	0.8131	0.7934	0.8207	0.7626	0.8745	0.8068	0.581
58.6473	0.7845	0.848	0.8458	0.8838	0.8299	0.8222	0.8187	0.8089	0.7935	0.8259	0.7639	0.8704	0.8024	0.5858
58.7473	0.7752	0.8661	0.8485	0.8732	0.8378	0.8262	0.8076	0.817	0.799	0.8318	0.7626	0.8874	0.808	0.5941
58.8473	0.7767	0.8705	0.8441	0.876	0.839	0.8325	0.8037	0.8151	0.7976	0.8285	0.7655	0.8775	0.8056	0.5916
58.9473	0.7948	0.8652	0.8484	0.8857	0.8518	0.8143	0.8101	0.8165	0.7966	0.8278	0.7618	0.874	0.7975	0.5887
59.0473	0.7845	0.8662	0.8489	0.8901	0.8507	0.8216	0.8018	0.8277	0.7941	0.8189	0.7632	0.8742	0.8088	0.5923
59.1473	0.7883	0.8579	0.847	0.8708	0.8411	0.8161	0.8169	0.8136	0.7889	0.8194	0.7555	0.8703	0.8026	0.5865
59.2473	0.7839	0.8649	0.8485	0.8778	0.8337	0.8253	0.8102	0.8009	0.7966	0.8198	0.761	0.8565	0.8017	0.5893
59.3473	0.7937	0.8623	0.8441	0.8779	0.8367	0.8115	0.8174	0.7952	0.7848	0.8262	0.7628	0.8504	0.8026	0.5939
59.4473	0.7864	0.8626	0.8526	0.8775	0.8398	0.818	0.8134	0.8045	0.7932	0.8315	0.7636	0.8641	0.8115	0.5958
59.5473	0.7921	0.8579	0.8509	0.8926	0.8449	0.8222	0.8127	0.8157	0.7936	0.8218	0.7593	0.8657	0.8105	0.5894
59.6473	0.7867	0.8598	0.8453	0.8828	0.8461	0.8134	0.8106	0.82	0.7899	0.8213	0.76	0.8516	0.8069	0.5942
59.7473	0.7847	0.8634	0.8518	0.8778	0.8464	0.8247	0.8117	0.8066	0.799	0.8289	0.7618	0.862	0.8111	0.5978
59.8473	0.7877	0.8539	0.8451	0.8856	0.8283	0.8186	0.8144	0.803	0.794	0.8208	0.7617	0.8844	0.8128	0.6136
59.9473	0.7856	0.8585	0.8451	0.8817	0.8052	0.8203	0.8176	0.8006	0.7971	0.8152	0.7585	0.8694	0.8098	0.6283
60.0473	0.7985	0.8585	0.8486	0.8898	0.8065	0.8178	0.8195	0.8021	0.7938	0.827	0.7619	0.8691	0.8103	0.7154
60.1473	0.7801	0.8578	0.8488	0.8796	0.7476	0.8089	0.8219	0.806	0.7919	0.8225	0.7623	0.8685	0.8059	0.8132
60.2473	0.7941	0.8619	0.8466	0.8695	0.6855	0.7948	0.8166	0.7974	0.7906	0.8227	0.7615	0.8867	0.8019	0.8156
60.3473	0.7838	0.8584	0.8458	0.8738	0.6765	0.8109	0.8146	0.7836	0.7911	0.8195	0.7609	0.8673	0.8012	0.8027
60.4473	0.7828	0.8581	0.85	0.8669	0.6797	0.7895	0.8086	0.7844	0.7842	0.8198	0.76	0.8724	0.807	0.8141
60.5473	0.7762	0.8526	0.8431	0.868	0.6774	0.7849	0.8079	0.8036	0.7891	0.8255	0.7565	0.8595	0.7988	0.8146
60.6473	0.7825	0.852	0.8459	0.8636	0.678	0.7895	0.796	0.8085	0.7931	0.8264	0.7614	0.8681	0.8046	0.818
60.7473	0.7853	0.8479	0.8487	0.8722	0.675	0.7817	0.8022	0.7829	0.7958	0.8316	0.7641	0.879	0.8132	0.8269
60.8473	0.7853	0.8497	0.8514	0.8615	0.6799	0.7934	0.8014	0.7952	0.7914	0.834	0.7587	0.8659	0.8103	0.8249
60.9473	0.7937	0.8429	0.8462	0.8543	0.6773	0.7937	0.8024	0.7834	0.7884	0.8239	0.7579	0.8624	0.8103	0.8258
61.0473	0.7911	0.8544	0.8449	0.8648	0.6774	0.7985	0.8076	0.797	0.7876	0.8102	0.761	0.8804	0.8105	0.824
61.1473	0.7863	0.8658	0.8509	0.8666	0.6814	0.8055	0.8098	0.8115	0.784	0.8211	0.7663	0.8685	0.8072	0.8309
61.2473	0.7963	0.8637	0.8441	0.8805	0.681	0.8034	0.8111	0.8137	0.7839	0.8158	0.7636	0.8762	0.811	0.8221
61.3473	0.7896	0.8596	0.8431	0.8699	0.6809	0.8043	0.8111	0.805	0.7842	0.8149	0.7622	0.8672	0.8062	0.8127
61.4473	0.7981	0.8595	0.847	0.8753	0.6798	0.8009	0.8039	0.7941	0.7807	0.8195	0.7657	0.8815	0.808	0.8199
61.5473	0.775	0.8446	0.8447	0.8796	0.6816	0.7924	0.8092	0.7985	0.779	0.8258	0.7634	0.8896	0.809	0.8236
61.6473	0.7873	0.8656	0.8466	0.8729	0.6841	0.7983	0.8149	0.8033	0.7839	0.824	0.7676	0.8868	0.8107	0.8224
61.7473	0.7769	0.8573	0.8462	0.8661	0.685	0.8177	0.8152	0.7953	0.7882	0.826	0.7679	0.8883	0.8062	0.8083
61.8473	0.7822	0.8607	0.8454	0.8693	0.6806	0.7979	0.8167	0.787	0.7811	0.8308	0.7625	0.8705	0.8026	0.8174
61.9473	0.7948	0.8586	0.8444	0.8715	0.6828	0.799	0.8168	0.7923	0.7884	0.8188	0.7603	0.8591	0.8088	0.8118
62.0473	0.7671	0.858	0.8489	0.8748	0.683	0.8093	0.8196	0.8017	0.794	0.8216	0.763	0.8543	0.8016	0.8108
62.1473	0.7783	0.8492	0.8432	0.8806	0.686	0.8056	0.8207	0.7881	0.7776	0.812	0.7599	0.8616	0.8034	0.8027
62.2473	0.7879	0.8711	0.849	0.8733	0.6927	0.8147	0.8167	0.8121	0.7931	0.8205	0.761	0.86	0.8012	0.8063
62.3473	0.769	0.8644	0.8469	0.8737	0.694	0.8112	0.8161	0.7965	0.7863	0.8226	0.7619	0.883	0.8043	0.7974
62.4473	0.7715	0.8554	0.8445	0.8644	0.6989	0.8097	0.8121	0.8022	0.7912	0.8191	0.7625	0.8773	0.8038	0.7986
62.5473	0.7791	0.8658	0.8493	0.8743	0.7437	0.8195	0.8206	0.8087	0.7861	0.8189	0.7594	0.8572	0.8088	0.7992
62.6473	0.7853	0.8627	0.8452	0.8834	0.7899	0.8227	0.8244	0.807	0.7956	0.8195	0.7681	0.8856	0.7992	0.7989
62.7473	0.7971	0.8575	0.8552	0.8892	0.8431	0.8206	0.8163	0.808	0.7955	0.8274	0.7632	0.8733	0.8062	0.793
62.8473	0.7895	0.8661	0.8468	0.8839	0.8589	0.8267	0.8217	0.819	0.7951	0.8272	0.762	0.8867	0.8192	0.7936
62.9473	0.7854	0.8694	0.8518	0.8679	0.8545	0.8301	0.811	0.8243	0.7837	0.8256	0.7631	0.8678	0.8055	0.7903
63.0473	0.792	0.8693	0.8551	0.8763	0.8608	0.8306	0.82	0.8207	0.7879	0.825	0.7617	0.8808	0.8101	0.8009
63.1473	0.7855	0.8672	0.8485	0.8708	0.8715	0.838	0.8215	0.8373	0.7825	0.82	0.7621	0.8825	0.8137	0.8068
63.2473	0.7723	0.8693	0.8523	0.8848	0.8689	0.8347	0.8246	0.8366	0.7845	0.8276	0.7618	0.8728	0.8143	0.8042
63.3473	0.7721	0.8602	0.8476	0.89	0.8757	0.8389	0.8204	0.8364	0.7836	0.8319	0.7629	0.874	0.8187	0.8056
63.4473	0.7824	0.8669	0.8501	0.8753	0.869	0.8334	0.8276	0.8351	0.7896	0.8294	0.7628	0.8657	0.8112	0.802
63.5473	0.7762	0.8713	0.8504	0.8916	0.8707	0.8366	0.8216	0.8254	0.7974	0.8283	0.7681	0.8788	0.815	0.8019
63.6473	0.7715	0.8668	0.8493	0.8789	0.8714	0.8306	0.8216	0.8125	0.7884	0.817	0.7639	0.872	0.806	0.7815
63.7473	0.7782	0.8642	0.8476	0.8818	0.876	0.8262	0.8297	0.8115	0.7869	0.8159	0.7641	0.8747	0.8146	0.8011
63.8473	0.7842	0.8721	0.8472	0.8833	0.8731	0.8222	0.8206	0.823	0.7945	0.8269	0.7632	0.884	0.8086	0.801
63.9473	0.803	0.8672	0.8513	0.8948	0.8661	0.8276	0.8202	0.8276	0.7955	0.8304	0.7617	0.8954	0.8171	0.7983
64.0473	0.7984	0.8647	0.8521	0.8877	0.8704	0.8261	0.8228	0.8184	0.7849	0.8278	0.761	0.895	0.8131	0.8093
64.1473	0.8001	0.8643	0.8494	0.8864	0.8629	0.8298	0.811	0.8157	0.7763	0.8241	0.7602	0.8669	0.8097	0.8077
64.2473	0.8	0.8662	0.8506	0.8787	0.8651	0.8202	0.817	0.8189	0.7803	0.8263	0.7632	0.8728	0.8103	0.8036
64.3473	0.7972	0.8598	0.8497	0.8797	0.8692	0.8205	0.81	0.8083	0.7867	0.8272	0.7622	0.8793	0.8054	0.8108
64.4473	0.7864	0.8567	0.8433	0.8947	0.8717	0.8268	0.8182	0.8058	0.789	0.8193	0.7626	0.8681	0.8063	0.8068
64.5473	0.788	0.8628	0.8512	0.8871	0.8653	0.822	0.8164	0.8044	0.7955	0.828	0.7622	0.8731	0.8126	0.8024
64.6473	0.8077	0.8548	0.8426	0.8846	0.8644	0.8245	0.8169	0.8155	0.7861	0.818	0.7579	0.8891	0.8086	0.8006
64.7473	0.7778	0.8611	0.8409	0.8912	0.8666	0.8288	0.8195	0.8153	0.7969	0.8176	0.7622	0.8717	0.812	0.7992
64.8473	0.7959	0.8616	0.8479	0.8963	0.8579	0.8194	0.8119	0.8035	0.7958	0.8242	0.758	0.8815	0.8127	0.7817
64.9473	0.8006	0.8629	0.8464	0.8787	0.852	0.817	0.8159	0.8104	0.7867	0.8286	0.761	0.8874	0.8139	0.7885
65.0473	0.803	0.8666	0.8501	0.9011	0.863	0.8361	0.8238	0.7944	0.7882	0.8233	0.7594	0.8659	0.8079	0.7879
65.1473	0.8028	0.8545	0.8481	0.8874	0.8577	0.834	0.8214	0.8126	0.7889	0.8151	0.7637	0.8719	0.8141	0.7793
65.2473	0.7961	0.8571	0.8484	0.8727	0.8564	0.8434	0.8255	0.804	0.7913	0.8178	0.7645	0.878	0.8148	0.7882
65.3473	0.7839	0.8668	0.8546	0.8913	0.8592	0.8308	0.8242	0.7872	0.7977	0.8172	0.761	0.8819	0.8194	0.7733
65.4473	0.8083	0.8671	0.8491	0.8754	0.8588	0.8306	0.8338	0.7764	0.794	0.8265	0.7584	0.8735	0.8136	0.7914
65.5473	0.7911	0.8663	0.8478	0.8859	0.8587	0.8264	0.8247	0.7624	0.7884	0.8201	0.7581	0.8844	0.8062	0.7891
65.6473	0.7829	0.8681	0.8486	0.8941	0.8622	0.8228	0.8268	0.7462	0.7911	0.8247	0.7591	0.8746	0.8091	0.7942
65.7473	0.814	0.8691	0.8531	0.8859	0.8661	0.8278	0.8247	0.7402	0.7942	0.8212	0.7632	0.8846	0.8108	0.7947
65.8473	0.8001	0.8688	0.8508	0.8967	0.8521	0.818	0.8267	0.6989	0.7962	0.8218	0.7671	0.8972	0.8108	0.8022
65.9473	0.7913	0.86	0.8502	0.8727	0.8474	0.8106	0.8142	0.6622	0.7818	0.8237	0.7592	0.8836	0.8142	0.7856
66.0473	0.8063	0.8608	0.8405	0.8766	0.8449	0.8062	0.8176	0.5902	0.7882	0.8271	0.761	0.8895	0.8127	0.8016
66.1473	0.805	0.8526	0.846	0.8813	0.8407	0.8091	0.8122	0.5825	0.789	0.8226	0.7611	0.8895	0.8031	0.7777
66.2473	0.7996	0.8592	0.8458	0.8791	0.8281	0.7936	0.8114	0.5831	0.7944	0.8192	0.7583	0.8781	0.8052	0.7846
66.3473	0.8073	0.8689	0.8475	0.8809	0.8204	0.8114	0.8085	0.5824	0.7989	0.8175	0.759	0.8782	0.804	0.7965
66.4473	0.7962	0.8691	0.8492	0.8887	0.8271	0.8063	0.8048	0.5848	0.792	0.8216	0.7625	0.8661	0.8105	0.7955
66.5473	0.7694	0.8597	0.849	0.8748	0.814	0.8094	0.8081	0.583	0.7965	0.8238	0.7563	0.8751	0.808	0.7882
66.6473	0.7695	0.8592	0.8529	0.8657	0.8379	0.814	0.804	0.587	0.7918	0.8306	0.7605	0.8821	0.8047	0.7685
66.7473	0.7865	0.8622	0.8484	0.8858	0.8377	0.8078	0.8084	0.5891	0.7906	0.8249	0.7587	0.8779	0.8016	0.7849
66.8473	0.7869	0.8801	0.8494	0.89	0.8467	0.8213	0.8166	0.5863	0.7926	0.8313	0.7651	0.8718	0.808	0.787
66.9473	0.7767	0.8632	0.85	0.8893	0.8452	0.8118	0.8148	0.589	0.7888	0.8213	0.7597	0.8746	0.8119	0.7793
67.0473	0.7727	0.8667	0.8495	0.8789	0.8413	0.8067	0.8173	0.5893	0.795	0.8202	0.7593	0.8771	0.8093	0.7878
67.1473	0.7862	0.8704	0.8523	0.8775	0.8299	0.8033	0.8129	0.5827	0.7841	0.8221	0.7584	0.8853	0.8096	0.7693
67.2473	0.7889	0.8676	0.8498	0.8764	0.8404	0.804	0.8107	0.5867	0.78	0.8166	0.7622	0.8857	0.8078	0.7738
67.3473	0.7836	0.8633	0.8436	0.8755	0.8455	0.8125	0.8261	0.5915	0.7848	0.8143	0.7591	0.8929	0.8067	0.7858
67.4473	0.7878	0.8656	0.8447	0.8752	0.8427	0.8074	0.8143	0.5889	0.7855	0.8206	0.7614	0.9	0.8067	0.781
67.5473	0.7947	0.8602	0.8482	0.8823	0.8457	0.804	0.8087	0.5944	0.7897	0.8216	0.7567	0.8818	0.7948	0.7716
67.6473	0.7979	0.8619	0.8503	0.8855	0.8336	0.7925	0.8175	0.5897	0.7943	0.8266	0.7617	0.8901	0.7947	0.7761
67.7473	0.7963	0.861	0.8518	0.8838	0.8312	0.7971	0.8148	0.5901	0.7842	0.8253	0.7555	0.8965	0.8086	0.7569
67.8473	0.7972	0.8703	0.8494	0.8909	0.8198	0.7977	0.8067	0.5872	0.7918	0.824	0.7578	0.8778	0.8097	0.7634
67.9473	0.793	0.8718	0.8476	0.8896	0.8263	0.7928	0.8148	0.5924	0.776	0.8198	0.7547	0.8625	0.8031	0.7651
68.0473	0.7735	0.8681	0.8481	0.8784	0.8262	0.7967	0.8153	0.5919	0.7867	0.8266	0.7607	0.8882	0.8089	0.7588
68.1411	0.8056	0.8713	0.8436	0.8844	0.8324	0.7908	0.8073	0.6033	0.7881	0.8278	0.7543	0.8718	0.8012	0.745
68.2411	0.7904	0.8679	0.8477	0.8845	0.836	0.8024	0.8089	0.6374	0.7928	0.8261	0.7584	0.8768	0.8069	0.7354
68.3411	0.7851	0.8674	0.8439	0.8764	0.8473	0.8197	0.8226	0.8071	0.7912	0.8228	0.7597	0.8924	0.8057	0.7683
68.4411	0.7989	0.8731	0.8536	0.8878	0.8355	0.8309	0.8176	0.8434	0.8047	0.8254	0.7641	0.8863	0.8023	0.747
68.5411	0.7957	0.8716	0.8506	0.8792	0.8433	0.8331	0.8162	0.8581	0.7852	0.8274	0.7618	0.8785	0.805	0.7482
68.6411	0.7917	0.8649	0.8511	0.8769	0.8287	0.8163	0.8164	0.8669	0.7885	0.827	0.7638	0.8822	0.8118	0.7421
68.7411	0.7955	0.8784	0.8554	0.8742	0.8307	0.8197	0.822	0.8633	0.7807	0.824	0.7614	0.8638	0.8091	0.7672
68.8411	0.7774	0.8745	0.8488	0.8628	0.8086	0.8219	0.8129	0.866	0.7884	0.8218	0.7632	0.8811	0.812	0.7577
68.9411	0.791	0.873	0.8449	0.8854	0.7873	0.8311	0.8241	0.866	0.789	0.8157	0.7636	0.8858	0.8052	0.7664
69.0411	0.7941	0.8716	0.8467	0.8811	0.7962	0.8194	0.8142	0.8662	0.7945	0.8178	0.7639	0.8763	0.8076	0.7727
69.1411	0.8011	0.868	0.8475	0.8489	0.7765	0.8169	0.8218	0.8647	0.7945	0.825	0.7653	0.8898	0.8041	0.7617
69.2411	0.7847	0.8736	0.8439	0.8724	0.7495	0.821	0.8208	0.8584	0.7901	0.8272	0.7622	0.8704	0.8128	0.766
69.3411	0.7923	0.866	0.8457	0.8582	0.6909	0.8087	0.8234	0.8637	0.7894	0.8237	0.7624	0.8872	0.8088	0.7575
69.4411	0.7831	0.878	0.8461	0.8659	0.6848	0.8012	0.8139	0.8552	0.7811	0.8176	0.7634	0.8915	0.8046	0.7533
69.5411	0.7857	0.8741	0.8471	0.8724	0.6817	0.8011	0.816	0.8514	0.7874	0.8219	0.7585	0.8919	0.8035	0.7391
69.6411	0.7679	0.8669	0.8431	0.8809	0.683	0.8091	0.8142	0.851	0.7711	0.8186	0.7593	0.8745	0.8085	0.7423
69.7411	0.7796	0.8668	0.8471	0.8797	0.6818	0.8094	0.815	0.8452	0.7769	0.8239	0.7613	0.8913	0.8063	0.755
69.8411	0.7822	0.8627	0.8471	0.8745	0.6856	0.7999	0.8104	0.8429	0.7834	0.8245	0.763	0.8879	0.8044	0.7769
69.9411	0.7966	0.8642	0.8467	0.856	0.6863	0.8078	0.8191	0.8422	0.7867	0.8289	0.7601	0.8765	0.8071	0.7908
70.0411	0.7828	0.8587	0.8486	0.8642	0.6865	0.8014	0.8111	0.8502	0.7953	0.8274	0.7639	0.867	0.8114	0.7836
70.1411	0.7823	0.87	0.8464	0.8891	0.6903	0.8042	0.8166	0.848	0.7925	0.8239	0.7662	0.8807	0.8079	0.7845
70.2411	0.7822	0.8713	0.8476	0.8727	0.6883	0.7991	0.8195	0.8375	0.7903	0.8322	0.7607	0.8853	0.8088	0.7909
70.3411	0.787	0.8678	0.847	0.8641	0.689	0.7991	0.822	0.8251	0.7925	0.8316	0.7661	0.8881	0.8044	0.8014
70.4411	0.7716	0.8689	0.8479	0.8535	0.6853	0.8069	0.8263	0.8397	0.7959	0.8275	0.764	0.8866	0.8033	0.7933
70.5411	0.778	0.8662	0.8487	0.8686	0.6844	0.8219	0.8302	0.8476	0.7989	0.8213	0.7596	0.884	0.8048	0.7948
70.6411	0.7821	0.8449	0.852	0.8834	0.6842	0.8139	0.8281	0.8535	0.7923	0.8219	0.7582	0.8601	0.8098	0.7864
70.7411	0.7876	0.8561	0.8508	0.8795	0.6863	0.8155	0.8289	0.8401	0.79	0.8297	0.7556	0.8754	0.8076	0.7679
70.8411	0.7803	0.8685	0.8515	0.8694	0.6897	0.8148	0.8243	0.8388	0.7948	0.821	0.7574	0.8757	0.7993	0.7845
70.9411	0.7905	0.8688	0.8527	0.8716	0.6927	0.8204	0.8145	0.84	0.7832	0.8274	0.7554	0.8713	0.8059	0.7702
71.0411	0.7818	0.8711	0.8475	0.8723	0.6942	0.8102	0.8228	0.8313	0.7847	0.8284	0.7545	0.8618	0.8043	0.7805
71.1411	0.7878	0.8707	0.8464	0.8919	0.6963	0.7956	0.8218	0.8392	0.7806	0.8256	0.7519	0.8551	0.8046	0.7793
71.2411	0.7822	0.8691	0.8443	0.882	0.6923	0.8009	0.8123	0.8263	0.7919	0.8178	0.7557	0.8793	0.801	0.7931
71.3411	0.7894	0.8654	0.8534	0.8807	0.703	0.802	0.8131	0.8298	0.7928	0.8161	0.7536	0.8747	0.8086	0.7827
71.4411	0.7829	0.8597	0.8449	0.8781	0.7791	0.8081	0.8145	0.8326	0.7881	0.8222	0.7594	0.8814	0.8116	0.7903
71.5411	0.7918	0.8668	0.8533	0.8908	0.8553	0.8263	0.8186	0.8372	0.7817	0.8287	0.7602	0.8779	0.8075	0.7811
71.6411	0.8069	0.8702	0.8482	0.8752	0.8695	0.8179	0.8066	0.8164	0.7796	0.8231	0.7542	0.8761	0.802	0.7654
71.7411	0.794	0.8538	0.8443	0.8896	0.8741	0.8276	0.8233	0.8117	0.7817	0.8287	0.7512	0.8843	0.8073	0.7654
71.8411	0.7977	0.8754	0.8496	0.887	0.876	0.8265	0.8248	0.8295	0.7922	0.8291	0.7574	0.8762	0.8097	0.7802
71.9411	0.8117	0.876	0.8532	0.8858	0.8753	0.8297	0.8178	0.8442	0.7915	0.8247	0.76	0.8788	0.803	0.7856
72.0411	0.7938	0.8799	0.8507	0.8959	0.8775	0.8224	0.8185	0.8298	0.7923	0.8323	0.7605	0.8865	0.8117	0.766
72.1411	0.8057	0.8726	0.8495	0.9004	0.8765	0.8242	0.8182	0.832	0.7916	0.8325	0.7579	0.8915	0.811	0.7829
72.2411	0.8209	0.861	0.8532	0.899	0.875	0.8215	0.8225	0.8339	0.7935	0.8336	0.7645	0.8861	0.8105	0.7841
72.3411	0.8067	0.8682	0.8473	0.8928	0.8728	0.8152	0.8087	0.8229	0.7942	0.8376	0.7585	0.8845	0.8032	0.7862
72.4411	0.8133	0.8594	0.8451	0.8635	0.8711	0.8246	0.8238	0.8163	0.7918	0.831	0.7601	0.8962	0.8078	0.7905
72.5411	0.8062	0.8628	0.8571	0.8914	0.8687	0.8297	0.8263	0.8202	0.7906	0.8295	0.7619	0.8824	0.8085	0.8009
72.6411	0.8015	0.8593	0.8524	0.8788	0.8705	0.8324	0.8122	0.8414	0.7962	0.8247	0.758	0.8746	0.8089	0.7805
72.7411	0.809	0.8664	0.8506	0.891	0.8727	0.8264	0.8239	0.821	0.7934	0.8317	0.7617	0.8836	0.8079	0.7952
72.8411	0.7998	0.8436	0.8469	0.8599	0.8685	0.8208	0.8205	0.8287	0.7952	0.8291	0.7674	0.8804	0.8071	0.7879
72.9411	0.7989	0.871	0.8456	0.8942	0.8742	0.833	0.819	0.8256	0.794	0.8323	0.7597	0.8825	0.8073	0.7756
73.0411	0.8072	0.873	0.8493	0.8972	0.8713	0.8323	0.8164	0.8252	0.7951	0.8265	0.7625	0.883	0.8091	0.7832
73.1411	0.8026	0.8694	0.854	0.8932	0.8736	0.8309	0.8227	0.8432	0.793	0.8331	0.7683	0.8843	0.8113	0.7819
73.2411	0.7998	0.8616	0.8523	0.8837	0.8684	0.8325	0.8226	0.8277	0.8025	0.8282	0.7626	0.8832	0.8059	0.7857
73.3411	0.8084	0.8585	0.8494	0.8874	0.8713	0.8283	0.8248	0.8296	0.7995	0.8242	0.762	0.8802	0.8099	0.8139
73.4411	0.8107	0.8664	0.8487	0.8898	0.8677	0.8291	0.8178	0.8228	0.7993	0.8261	0.7577	0.8767	0.81	0.8005
73.5411	0.8055	0.875	0.8518	0.8873	0.8693	0.827	0.8145	0.8039	0.7937	0.8211	0.7594	0.879	0.8109	0.8106
73.6411	0.7903	0.8677	0.8494	0.8761	0.868	0.8261	0.8128	0.8311	0.7977	0.8338	0.7642	0.8849	0.8089	0.7918
73.7411	0.8009	0.8712	0.8524	0.8916	0.8726	0.8233	0.8169	0.8487	0.7933	0.8317	0.763	0.8786	0.8148	0.8008
73.8411	0.795	0.8659	0.8533	0.8718	0.8623	0.82	0.8177	0.8334	0.7929	0.831	0.7655	0.8839	0.8035	0.7839
73.9411	0.8032	0.8692	0.8487	0.8598	0.8614	0.8278	0.8119	0.8335	0.7939	0.8271	0.7619	0.8798	0.7981	0.7749
74.0411	0.808	0.8666	0.8496	0.893	0.8634	0.8328	0.8193	0.8404	0.797	0.8239	0.7656	0.8946	0.8061	0.77
74.1411	0.8136	0.8636	0.8541	0.875	0.8631	0.8329	0.8238	0.8248	0.7943	0.8253	0.7635	0.8872	0.811	0.7678
74.2411	0.8085	0.8705	0.8532	0.8862	0.8519	0.8233	0.8216	0.8176	0.7923	0.8214	0.7607	0.8986	0.808	0.7727
74.3411	0.8085	0.8779	0.8485	0.8755	0.8583	0.8192	0.8168	0.8155	0.795	0.8235	0.7576	0.8855	0.7934	0.7728
74.4411	0.8039	0.8746	0.8471	0.8777	0.8593	0.8209	0.8132	0.8228	0.8001	0.8216	0.7606	0.8922	0.7987	0.764
74.5411	0.8174	0.8681	0.849	0.8721	0.8581	0.8307	0.8219	0.8258	0.8021	0.8224	0.7581	0.8832	0.8054	0.7726
74.6411	0.8032	0.8681	0.8523	0.8868	0.8567	0.8312	0.8207	0.8378	0.7946	0.8305	0.7592	0.8827	0.8019	0.7706
74.7411	0.8039	0.8711	0.8495	0.8904	0.8571	0.8342	0.8291	0.8372	0.8046	0.8337	0.7608	0.8653	0.8033	0.7844
74.8411	0.8093	0.8815	0.8478	0.8949	0.8669	0.8345	0.8219	0.832	0.7964	0.8278	0.7617	0.8938	0.803	0.7464
74.9411	0.8035	0.8731	0.8547	0.883	0.8681	0.8381	0.8222	0.8449	0.7947	0.8209	0.7627	0.8902	0.8076	0.7727
75.0411	0.7565	0.8837	0.8522	0.8965	0.8569	0.8213	0.8216	0.8176	0.7881	0.8256	0.7593	0.8908	0.8028	0.7791
75.1411	0.7835	0.8759	0.8483	0.8878	0.8606	0.8227	0.8143	0.8332	0.786	0.8289	0.7661	0.8985	0.8118	0.7857
75.2411	0.8064	0.8665	0.8482	0.8823	0.857	0.8246	0.8185	0.8229	0.7928	0.8331	0.7651	0.8985	0.7984	0.7809
75.3411	0.8054	0.8683	0.8519	0.8691	0.8589	0.8225	0.8189	0.8147	0.8016	0.8346	0.7679	0.8833	0.801	0.7655
75.4411	0.8191	0.8686	0.8533	0.8576	0.8476	0.821	0.8211	0.8334	0.7949	0.8273	0.7601	0.8932	0.8055	0.7793
75.5411	0.81	0.8731	0.849	0.8935	0.8548	0.8268	0.8072	0.8256	0.7935	0.8231	0.7583	0.8855	0.7997	0.7604
75.6411	0.7858	0.8747	0.8526	0.8892	0.8591	0.8257	0.8134	0.8251	0.7879	0.8242	0.7584	0.8821	0.8002	0.7733
75.7411	0.8037	0.8639	0.8486	0.8884	0.8499	0.8291	0.8234	0.8169	0.7913	0.8203	0.7571	0.8705	0.7975	0.7778
75.8411	0.7996	0.8583	0.8508	0.8697	0.8558	0.8268	0.8151	0.8368	0.7959	0.8254	0.7594	0.884	0.8041	0.7816
75.9411	0.7906	0.8697	0.8462	0.8965	0.8578	0.8235	0.8189	0.8245	0.7867	0.8326	0.7606	0.8859	0.802	0.7806
76.0411	0.7862	0.8748	0.8505	0.8849	0.8562	0.8305	0.8165	0.8289	0.7951	0.8312	0.7633	0.8747	0.8059	0.7857
76.1411	0.791	0.8699	0.8522	0.8762	0.8544	0.8385	0.8225	0.8258	0.7878	0.8266	0.7632	0.8684	0.8054	0.7678
76.2411	0.779	0.8608	0.8514	0.8823	0.8385	0.8251	0.8231	0.8083	0.7931	0.8284	0.7635	0.8725	0.8029	0.7592
76.3411	0.7808	0.8748	0.8502	0.8785	0.8226	0.8227	0.8247	0.8082	0.7955	0.8222	0.7544	0.8809	0.8008	0.774
76.4411	0.7939	0.8709	0.8479	0.8707	0.8153	0.8121	0.8202	0.8022	0.7982	0.8157	0.7518	0.8928	0.7992	0.7539
76.5411	0.7982	0.8686	0.8454	0.8727	0.8138	0.8288	0.8198	0.8205	0.7892	0.8228	0.7567	0.8795	0.795	0.7824
76.6411	0.8002	0.8557	0.8448	0.8828	0.8105	0.8201	0.8152	0.815	0.7804	0.8206	0.7532	0.8778	0.7973	0.7793
76.7411	0.7967	0.8555	0.8498	0.8895	0.83	0.804	0.8127	0.8122	0.7889	0.8206	0.7597	0.8908	0.8065	0.7821
76.8411	0.7881	0.8699	0.8501	0.8855	0.8332	0.8137	0.7975	0.8075	0.7737	0.814	0.7577	0.8889	0.806	0.7626
76.9411	0.8042	0.8599	0.8503	0.8871	0.8333	0.8107	0.7943	0.8155	0.7958	0.8098	0.7506	0.8812	0.809	0.7573
77.0411	0.7898	0.8575	0.8481	0.8714	0.8119	0.8196	0.8044	0.8228	0.7975	0.8206	0.7575	0.8952	0.8023	0.7542
77.1411	0.8001	0.8568	0.8474	0.8814	0.8342	0.8207	0.8046	0.8171	0.7957	0.817	0.7561	0.8886	0.8048	0.7389
77.2411	0.7969	0.86	0.8481	0.8831	0.8218	0.824	0.8158	0.8219	0.7858	0.8271	0.7566	0.8977	0.7992	0.759
77.3411	0.8028	0.8787	0.8483	0.8829	0.8255	0.8251	0.8223	0.8216	0.7868	0.831	0.762	0.8909	0.8082	0.7488
77.4411	0.8095	0.8832	0.8479	0.8959	0.8195	0.8325	0.8139	0.8201	0.7842	0.8241	0.7612	0.8885	0.8021	0.7464
77.5411	0.8045	0.8756	0.8475	0.8933	0.817	0.8313	0.8156	0.8204	0.7822	0.824	0.7539	0.8913	0.7989	0.7622
77.6411	0.8039	0.8693	0.8463	0.8919	0.8121	0.8362	0.8227	0.8166	0.775	0.8282	0.7568	0.8716	0.7991	0.758
77.7411	0.8037	0.8653	0.8439	0.892	0.8079	0.8355	0.8216	0.8315	0.7799	0.8191	0.7554	0.8852	0.7988	0.7488
77.8411	0.808	0.8573	0.849	0.862	0.813	0.8209	0.8255	0.8398	0.7884	0.8312	0.7561	0.8748	0.8057	0.748
77.9411	0.7871	0.8587	0.8464	0.8924	0.7994	0.8268	0.8335	0.8166	0.792	0.8183	0.7572	0.8865	0.8015	0.7619
78.0411	0.8035	0.8665	0.8506	0.862	0.8064	0.8276	0.831	0.8462	0.7934	0.8111	0.7526	0.8983	0.8001	0.7704
78.1411	0.8047	0.8624	0.854	0.8863	0.8172	0.8368	0.8202	0.8365	0.7994	0.8138	0.7545	0.8936	0.8034	0.781
78.2411	0.8095	0.8709	0.8547	0.8864	0.8213	0.8219	0.8227	0.8383	0.7904	0.8166	0.7611	0.8927	0.8028	0.7934
78.3411	0.8169	0.8798	0.8488	0.8896	0.8171	0.8139	0.8176	0.8416	0.7988	0.8208	0.76	0.8995	0.8061	0.7991
78.4411	0.8097	0.8835	0.8498	0.8822	0.8371	0.8286	0.8149	0.8268	0.7919	0.8223	0.7588	0.9004	0.8144	0.7758
